# Supplementary material for: Benzyl 2-{4-[2-(4-chloro­benzoyl­amino)­eth­yl]phen­oxy}-2-methyl­propionate
Source: Acta Crystallogr Sect E Struct Rep Online. 2011 Sep 30;67(Pt 10):o2803. doi: 10.1107/S1600536811039249 (PMC3201476; doi:10.1107/S1600536811039249)
Supplement: Supplementary file 1 [file e-67-o2803-sup1.cif]

##############################################################################
#                                                                            #
# This CIF contains the data in a paper accepted for publication in          #
# Acta Crystallographica Section E. It conforms to the requirements of       #
# Notes for Authors for Acta Crystallographica Section E, and has been       #
# peer reviewed under the auspices of the IUCr Commission on Journals.       #
#                                                                            #
# Full details of the Crystallographic Information File format               #
# are given in the paper "The Crystallographic Information File (CIF):       #
# a New Standard Archive File for Crystallography" by S. R. Hall, F. H.      #
# Allen and I. D. Brown [Acta Cryst. (1991), A47, 655-685].                  #
#                                                                            #
# The current version of the core CIF dictionary is obtainable from          #
# ftp://ftp.iucr.org/pub/cif_core.dic.                                       #
#                                                                            #
# Software is freely available for graphical display of the structure(s)     #
# in this CIF. For information consult the CIF software page                 #
# http://www.iucr.org/resources/cif/software.                                #
#                                                                            #
# This file may be used for bona fide research purposes within the           #
# scientific community so long as proper attribution is given to the journal # 
# article from which it was obtained.                                        #
#                                                                            #
##############################################################################
data_I
_audit_creation_method     SHELXL-97
_chemical_name_systematic
;
Benzyl 2-{4-[2-(4-chlorobenzoylamino)ethyl]phenoxy}-2-methylpropionate
;
_chemical_name_common
;
;
_chemical_formula_moiety     'C26 H26 Cl N O4'
_chemical_formula_sum     'C26 H26 Cl N O4'
_chemical_formula_iupac     'C26 H26 Cl N O4'
_chemical_formula_weight     451.93
_chemical_melting_point     '374'
_symmetry_cell_setting     triclinic
_symmetry_space_group_name_H-M     'P -1'
_symmetry_space_group_name_Hall     '-P 1'
loop_
    _symmetry_equiv_pos_as_xyz
    'x, y, z'
    '-x, -y, -z'
_cell_length_a     5.54800(10)
_cell_length_b     11.0716(3)
_cell_length_c     18.9641(5)
_cell_angle_alpha     82.2470(10)
_cell_angle_beta     86.9150(10)
_cell_angle_gamma     85.6740(10)
_cell_volume     1149.81(5)
_cell_formula_units_Z     2
_cell_measurement_reflns_used     9981
_cell_measurement_theta_min     2.27
_cell_measurement_theta_max     28.33
_cell_measurement_temperature     296(2)
_exptl_crystal_description     'needle'
_exptl_crystal_colour     'colorless'
_exptl_crystal_size_max     0.41
_exptl_crystal_size_mid     0.19
_exptl_crystal_size_min     0.13
_exptl_crystal_density_diffrn     1.305
_exptl_crystal_density_meas     ?
_exptl_crystal_density_method     'not measured'
_exptl_crystal_F_000     476
_exptl_absorpt_coefficient_mu     0.199
_exptl_absorpt_correction_type     multi-scan
_exptl_absorpt_process_details     '(SADABS; Bruker, 2007)'
_exptl_absorpt_correction_T_min     0.9229
_exptl_absorpt_correction_T_max     0.9746
_exptl_special_details     ?
_diffrn_ambient_temperature     296(2)
_diffrn_radiation_type     MoK\a
_diffrn_radiation_wavelength     0.71073
_diffrn_radiation_source     'fine-focus sealed tube'
_diffrn_radiation_monochromator     graphite
_diffrn_measurement_device_type     'Bruker Kappa APEXII CCD'
_diffrn_measurement_method     '\f and \w'
_diffrn_detector_area_resol_mean     ?
_diffrn_reflns_number     26646
_diffrn_reflns_av_R_equivalents     0.0192
_diffrn_reflns_av_sigmaI/netI     0.0175
_diffrn_reflns_theta_min     1.08
_diffrn_reflns_theta_max     28.38
_diffrn_reflns_theta_full     26.00
_diffrn_measured_fraction_theta_max     0.995
_diffrn_measured_fraction_theta_full     0.998
_diffrn_reflns_limit_h_min     -7
_diffrn_reflns_limit_h_max     7
_diffrn_reflns_limit_k_min     -14
_diffrn_reflns_limit_k_max     14
_diffrn_reflns_limit_l_min     -25
_diffrn_reflns_limit_l_max     25
_diffrn_standards_number     0
_diffrn_standards_interval_count     .
_diffrn_standards_interval_time     .
_diffrn_standards_decay_%     ?
_refine_special_details
;
 Refinement of F^2^ against ALL reflections.  The weighted R-factor wR and
 goodness of fit S are based on F^2^, conventional R-factors R are based
 on F, with F set to zero for negative F^2^. The threshold expression of
 F^2^ > 2\s(F^2^) is used only for calculating R-factors(gt) etc. and is
 not relevant to the choice of reflections for refinement.  R-factors based
 on F^2^ are statistically about twice as large as those based on F, and R-
 factors based on ALL data will be even larger.
;
_reflns_number_total     5750
_reflns_number_gt     4355
_reflns_threshold_expression     I>2\s(I)
_refine_ls_structure_factor_coef     Fsqd
_refine_ls_matrix_type     full
_refine_ls_R_factor_all     0.0651
_refine_ls_R_factor_gt     0.0485
_refine_ls_wR_factor_gt     0.1262
_refine_ls_wR_factor_ref     0.1416
_refine_ls_goodness_of_fit_ref     1.049
_refine_ls_restrained_S_all     1.049
_refine_ls_number_reflns     5745
_refine_ls_number_parameters     294
_refine_ls_number_restraints     0
_refine_ls_hydrogen_treatment     mixed
_refine_ls_weighting_scheme     calc
_refine_ls_weighting_details
         'calc w=1/[\s^2^(Fo^2^)+(0.0610P)^2^+0.3442P] where P=(Fo^2^+2Fc^2^)/3'
_atom_sites_solution_hydrogens     geom
_atom_sites_solution_primary     direct
_atom_sites_solution_secondary     difmap
_refine_ls_shift/su_max     0.001
_refine_ls_shift/su_mean     0.000
_refine_diff_density_max     0.233
_refine_diff_density_min     -0.295
_refine_ls_extinction_method     none
_refine_ls_extinction_coef     ?
loop_
    _atom_type_symbol
    _atom_type_description
    _atom_type_scat_dispersion_real
    _atom_type_scat_dispersion_imag
    _atom_type_scat_source
    'C' 'C' 0.0033 0.0016
                         'International Tables Vol C Tables 4.2.6.8 and 6.1.1.4'
    'H' 'H' 0.0000 0.0000
                         'International Tables Vol C Tables 4.2.6.8 and 6.1.1.4'
    'N' 'N' 0.0061 0.0033
                         'International Tables Vol C Tables 4.2.6.8 and 6.1.1.4'
    'O' 'O' 0.0106 0.0060
                         'International Tables Vol C Tables 4.2.6.8 and 6.1.1.4'
    'Cl' 'Cl' 0.1484 0.1585
                         'International Tables Vol C Tables 4.2.6.8 and 6.1.1.4'
_computing_data_collection     'APEX2 (Bruker, 2007)'
_computing_cell_refinement     'SAINT (Bruker, 2007)'
_computing_data_reduction     'SAINT (Bruker, 2007)'
_computing_structure_solution     'SHELXS97 (Sheldrick, 2008)'
_computing_structure_refinement     'SHELXL97 (Sheldrick, 2008)'
_computing_molecular_graphics     'PLATON (Spek, 2009)'
_computing_publication_material
;
WinGX (Farrugia, 1999) and PLATON (Spek, 2009)
;
loop_
    _atom_site_type_symbol
    _atom_site_label
    _atom_site_fract_x
    _atom_site_fract_y
    _atom_site_fract_z
    _atom_site_U_iso_or_equiv
    _atom_site_adp_type
    _atom_site_calc_flag
    _atom_site_refinement_flags
    _atom_site_occupancy
    _atom_site_symmetry_multiplicity
    _atom_site_disorder_assembly
    _atom_site_disorder_group
    Cl Cl1 0.38362(13) -0.18807(5) 0.70547(3) 0.0904(2) Uani d . 1 1 . .
    O O3 0.10285(18) 0.90785(9) 0.18989(5) 0.0445(3) Uani d . 1 1 . .
    O O1 0.0350(2) 0.78925(10) 0.07992(6) 0.0496(3) Uani d . 1 1 . .
    C C10 0.1251(2) 0.79595(13) 0.23181(7) 0.0384(3) Uani d . 1 1 . .
    C C19 0.4577(3) 0.15357(13) 0.55164(7) 0.0396(3) Uani d . 1 1 . .
    C C11 -0.0609(3) 0.77345(14) 0.28206(8) 0.0421(3) Uani d . 1 1 . .
    H H11 -0.1878 0.8324 0.2860 0.051 Uiso calc R 1 1 . .
    C C22 0.4136(3) -0.05599(14) 0.64589(9) 0.0499(4) Uani d . 1 1 . .
    C C13 0.1266(3) 0.57405(15) 0.32228(8) 0.0487(4) Uani d . 1 1 . .
    C C20 0.6232(3) 0.12007(15) 0.60402(8) 0.0478(4) Uani d . 1 1 . .
    H H20 0.7508 0.1687 0.6072 0.057 Uiso calc R 1 1 . .
    C C8 0.2515(3) 0.83311(14) 0.07877(8) 0.0463(3) Uani d . 1 1 . .
    C C24 0.2680(3) 0.08072(14) 0.54764(8) 0.0476(4) Uani d . 1 1 . .
    H H24 0.1544 0.1033 0.5131 0.057 Uiso calc R 1 1 . .
    C C12 -0.0594(3) 0.66391(15) 0.32648(8) 0.0482(4) Uani d . 1 1 . .
    H H12 -0.1862 0.6501 0.3600 0.058 Uiso calc R 1 1 . .
    C C9 0.2523(3) 0.93371(14) 0.12628(8) 0.0437(3) Uani d . 1 1 . .
    C C23 0.2462(3) -0.02508(15) 0.59448(9) 0.0512(4) Uani d . 1 1 . .
    H H23 0.1202 -0.0747 0.5913 0.061 Uiso calc R 1 1 . .
    N N1 0.3016(3) 0.32670(14) 0.47282(8) 0.0598(4) Uani d . 1 1 . .
    C C14 0.3122(3) 0.59869(16) 0.27238(9) 0.0556(4) Uani d . 1 1 . .
    H H14 0.4398 0.5401 0.2688 0.067 Uiso calc R 1 1 . .
    O O2 0.4214(2) 0.80229(15) 0.04190(8) 0.0763(4) Uani d . 1 1 . .
    C C21 0.6010(3) 0.01526(16) 0.65165(9) 0.0541(4) Uani d . 1 1 . .
    H H21 0.7116 -0.0066 0.6871 0.065 Uiso calc R 1 1 . .
    C C16 0.1268(4) 0.45288(17) 0.37026(10) 0.0617(5) Uani d . 1 1 . .
    H H16A -0.0309 0.4454 0.3945 0.074 Uiso calc R 1 1 . .
    H H16B 0.1543 0.3870 0.3413 0.074 Uiso calc R 1 1 . .
    C C15 0.3146(3) 0.70842(16) 0.22724(9) 0.0520(4) Uani d . 1 1 . .
    H H15 0.4426 0.7229 0.1942 0.062 Uiso calc R 1 1 . .
    C C1 0.0495(3) 0.56932(15) 0.08517(9) 0.0502(4) Uani d . 1 1 . .
    C C25 0.1281(3) 1.04863(15) 0.08638(10) 0.0559(4) Uani d . 1 1 . .
    H H25A 0.1144 1.1126 0.1162 0.084 Uiso calc R 1 1 . .
    H H25B -0.0303 1.0314 0.0742 0.084 Uiso calc R 1 1 . .
    H H25C 0.2221 1.0741 0.0437 0.084 Uiso calc R 1 1 . .
    C C7 0.0082(4) 0.68946(16) 0.03881(10) 0.0602(4) Uani d . 1 1 . .
    H H7A 0.1240 0.6941 -0.0015 0.072 Uiso calc R 1 1 . .
    H H7B -0.1532 0.6962 0.0207 0.072 Uiso calc R 1 1 . .
    C C26 0.5075(3) 0.9593(2) 0.14196(11) 0.0680(5) Uani d . 1 1 . .
    H H26A 0.5898 0.8856 0.1641 0.102 Uiso calc R 1 1 . .
    H H26B 0.5011 1.0206 0.1734 0.102 Uiso calc R 1 1 . .
    H H26C 0.5932 0.9878 0.0983 0.102 Uiso calc R 1 1 . .
    C C17 0.3137(4) 0.44022(18) 0.42382(11) 0.0737(6) Uani d . 1 1 . .
    H H17A 0.4723 0.4420 0.3997 0.088 Uiso calc R 1 1 . .
    H H17B 0.2929 0.5090 0.4508 0.088 Uiso calc R 1 1 . .
    C C2 0.2552(4) 0.4958(2) 0.07900(14) 0.0793(6) Uani d . 1 1 . .
    H H2 0.3759 0.5192 0.0451 0.095 Uiso calc R 1 1 . .
    C C6 -0.1203(4) 0.5317(2) 0.13600(15) 0.0838(7) Uani d . 1 1 . .
    H H6 -0.2626 0.5805 0.1410 0.101 Uiso calc R 1 1 . .
    C C4 0.1144(5) 0.35045(19) 0.17350(14) 0.0811(7) Uani d . 1 1 . .
    H H4 0.1353 0.2767 0.2032 0.097 Uiso calc R 1 1 . .
    C C3 0.2855(5) 0.3846(2) 0.12373(17) 0.0952(8) Uani d . 1 1 . .
    H H3 0.4255 0.3341 0.1188 0.114 Uiso calc R 1 1 . .
    C C5 -0.0874(6) 0.4237(2) 0.18012(16) 0.0991(9) Uani d . 1 1 . .
    H H5 -0.2059 0.4009 0.2149 0.119 Uiso calc R 1 1 . .
    O O4 0.7030(2) 0.29952(12) 0.48642(7) 0.0642(3) Uani d . 1 1 . .
    C C18 0.4982(3) 0.26677(14) 0.50064(8) 0.0465(3) Uani d . 1 1 . .
    H H1N 0.159(3) 0.3084(18) 0.4862(10) 0.056 Uiso d . 1 1 . .
loop_
    _atom_site_aniso_label
    _atom_site_aniso_U_11
    _atom_site_aniso_U_22
    _atom_site_aniso_U_33
    _atom_site_aniso_U_12
    _atom_site_aniso_U_13
    _atom_site_aniso_U_23
    Cl1 0.1179(5) 0.0585(3) 0.0845(4) -0.0129(3) -0.0086(3) 0.0335(3)
    O3 0.0462(6) 0.0410(5) 0.0416(5) 0.0000(4) 0.0017(4) 0.0081(4)
    O1 0.0492(6) 0.0451(6) 0.0538(6) -0.0078(5) -0.0060(5) -0.0003(5)
    C10 0.0392(7) 0.0409(7) 0.0330(6) -0.0035(5) -0.0046(5) 0.0041(5)
    C19 0.0465(7) 0.0357(7) 0.0350(7) -0.0017(6) -0.0001(6) -0.0001(5)
    C11 0.0394(7) 0.0473(8) 0.0378(7) 0.0005(6) -0.0011(5) -0.0013(6)
    C22 0.0610(9) 0.0367(7) 0.0474(8) 0.0015(7) 0.0019(7) 0.0073(6)
    C13 0.0527(8) 0.0486(8) 0.0412(8) -0.0060(7) -0.0074(6) 0.0104(6)
    C20 0.0461(8) 0.0511(9) 0.0450(8) -0.0073(6) -0.0056(6) 0.0018(7)
    C8 0.0447(8) 0.0491(8) 0.0404(8) -0.0036(6) -0.0003(6) 0.0108(6)
    C24 0.0531(8) 0.0445(8) 0.0447(8) -0.0053(6) -0.0119(7) 0.0011(6)
    C12 0.0453(8) 0.0583(9) 0.0380(7) -0.0092(7) 0.0024(6) 0.0064(7)
    C9 0.0399(7) 0.0464(8) 0.0413(7) -0.0101(6) -0.0029(6) 0.0110(6)
    C23 0.0556(9) 0.0428(8) 0.0548(9) -0.0110(7) -0.0031(7) -0.0008(7)
    N1 0.0678(9) 0.0487(8) 0.0573(9) -0.0077(7) -0.0119(7) 0.0189(7)
    C14 0.0535(9) 0.0530(9) 0.0522(9) 0.0118(7) 0.0016(7) 0.0120(7)
    O2 0.0602(8) 0.0969(11) 0.0716(9) -0.0088(7) 0.0190(7) -0.0172(8)
    C21 0.0533(9) 0.0581(10) 0.0465(9) 0.0024(7) -0.0090(7) 0.0080(7)
    C16 0.0690(11) 0.0530(10) 0.0578(10) -0.0112(8) -0.0102(8) 0.0185(8)
    C15 0.0445(8) 0.0582(10) 0.0451(8) 0.0065(7) 0.0081(6) 0.0133(7)
    C1 0.0567(9) 0.0442(8) 0.0513(9) -0.0047(7) -0.0084(7) -0.0088(7)
    C25 0.0633(10) 0.0434(8) 0.0568(10) -0.0116(7) -0.0070(8) 0.0155(7)
    C7 0.0758(12) 0.0519(10) 0.0539(10) -0.0084(8) -0.0143(9) -0.0038(8)
    C26 0.0477(9) 0.0863(14) 0.0692(12) -0.0240(9) -0.0087(8) 0.0061(10)
    C17 0.1014(16) 0.0500(10) 0.0662(12) -0.0202(10) -0.0312(11) 0.0239(9)
    C2 0.0739(13) 0.0740(14) 0.0859(15) 0.0102(11) 0.0138(11) -0.0106(12)
    C6 0.0694(13) 0.0593(12) 0.1124(19) 0.0032(10) 0.0217(13) 0.0117(12)
    C4 0.1112(19) 0.0473(11) 0.0844(16) -0.0056(11) -0.0249(14) 0.0003(10)
    C3 0.0857(17) 0.0709(15) 0.127(2) 0.0317(13) -0.0177(16) -0.0201(15)
    C5 0.112(2) 0.0640(14) 0.111(2) -0.0102(14) 0.0267(16) 0.0167(13)
    O4 0.0664(8) 0.0601(8) 0.0629(8) -0.0201(6) -0.0008(6) 0.0118(6)
    C18 0.0619(9) 0.0400(8) 0.0369(7) -0.0088(7) -0.0034(6) 0.0011(6)
_geom_special_details
;
 All s.u.'s (except the s.u. in the dihedral angle between two l.s. planes)
 are estimated using the full covariance matrix.  The cell s.u.'s are taken
 into account individually in the estimation of s.u.'s in distances, angles
 and torsion angles; correlations between s.u.'s in cell parameters are only
 used when they are defined by crystal symmetry.  An approximate (isotropic)
 treatment of cell s.u.'s is used for estimating s.u.'s involving l.s. planes.
;
loop_
    _geom_bond_atom_site_label_1
    _geom_bond_atom_site_label_2
    _geom_bond_site_symmetry_2
    _geom_bond_distance
    _geom_bond_publ_flag
    Cl1 C22 . 1.7359(16) ?
    O3 C10 . 1.3798(16) ?
    O3 C9 . 1.4353(17) ?
    O1 C8 . 1.3273(19) ?
    O1 C7 . 1.456(2) ?
    C10 C11 . 1.380(2) ?
    C10 C15 . 1.382(2) ?
    C19 C20 . 1.384(2) ?
    C19 C24 . 1.385(2) ?
    C19 C18 . 1.4996(19) ?
    C11 C12 . 1.380(2) ?
    C11 H11 . 0.9300 ?
    C22 C21 . 1.369(2) ?
    C22 C23 . 1.375(2) ?
    C13 C14 . 1.378(2) ?
    C13 C12 . 1.385(2) ?
    C13 C16 . 1.516(2) ?
    C20 C21 . 1.380(2) ?
    C20 H20 . 0.9300 ?
    C8 O2 . 1.199(2) ?
    C8 C9 . 1.525(2) ?
    C24 C23 . 1.380(2) ?
    C24 H24 . 0.9300 ?
    C12 H12 . 0.9300 ?
    C9 C26 . 1.517(2) ?
    C9 C25 . 1.527(2) ?
    C23 H23 . 0.9300 ?
    N1 C18 . 1.329(2) ?
    N1 C17 . 1.462(2) ?
    N1 H1N . 0.848(19) ?
    C14 C15 . 1.389(2) ?
    C14 H14 . 0.9300 ?
    C21 H21 . 0.9300 ?
    C16 C17 . 1.476(3) ?
    C16 H16A . 0.9700 ?
    C16 H16B . 0.9700 ?
    C15 H15 . 0.9300 ?
    C1 C6 . 1.358(3) ?
    C1 C2 . 1.360(3) ?
    C1 C7 . 1.502(2) ?
    C25 H25A . 0.9600 ?
    C25 H25B . 0.9600 ?
    C25 H25C . 0.9600 ?
    C7 H7A . 0.9700 ?
    C7 H7B . 0.9700 ?
    C26 H26A . 0.9600 ?
    C26 H26B . 0.9600 ?
    C26 H26C . 0.9600 ?
    C17 H17A . 0.9700 ?
    C17 H17B . 0.9700 ?
    C2 C3 . 1.402(3) ?
    C2 H2 . 0.9300 ?
    C6 C5 . 1.370(3) ?
    C6 H6 . 0.9300 ?
    C4 C3 . 1.340(4) ?
    C4 C5 . 1.343(4) ?
    C4 H4 . 0.9300 ?
    C3 H3 . 0.9300 ?
    C5 H5 . 0.9300 ?
    O4 C18 . 1.224(2) ?
loop_
    _geom_angle_atom_site_label_1
    _geom_angle_atom_site_label_2
    _geom_angle_atom_site_label_3
    _geom_angle_site_symmetry_1
    _geom_angle_site_symmetry_3
    _geom_angle
    _geom_angle_publ_flag
    C10 O3 C9 . . 121.21(11) ?
    C8 O1 C7 . . 117.82(14) ?
    O3 C10 C11 . . 115.14(12) ?
    O3 C10 C15 . . 125.57(13) ?
    C11 C10 C15 . . 119.29(13) ?
    C20 C19 C24 . . 119.15(13) ?
    C20 C19 C18 . . 117.50(13) ?
    C24 C19 C18 . . 123.33(13) ?
    C10 C11 C12 . . 120.27(14) ?
    C10 C11 H11 . . 119.9 ?
    C12 C11 H11 . . 119.9 ?
    C21 C22 C23 . . 121.71(14) ?
    C21 C22 Cl1 . . 119.41(13) ?
    C23 C22 Cl1 . . 118.87(13) ?
    C14 C13 C12 . . 117.37(14) ?
    C14 C13 C16 . . 120.99(15) ?
    C12 C13 C16 . . 121.64(15) ?
    C21 C20 C19 . . 120.70(15) ?
    C21 C20 H20 . . 119.6 ?
    C19 C20 H20 . . 119.6 ?
    O2 C8 O1 . . 124.18(17) ?
    O2 C8 C9 . . 124.20(15) ?
    O1 C8 C9 . . 111.50(13) ?
    C23 C24 C19 . . 120.52(14) ?
    C23 C24 H24 . . 119.7 ?
    C19 C24 H24 . . 119.7 ?
    C11 C12 C13 . . 121.54(14) ?
    C11 C12 H12 . . 119.2 ?
    C13 C12 H12 . . 119.2 ?
    O3 C9 C26 . . 112.45(13) ?
    O3 C9 C8 . . 111.48(11) ?
    C26 C9 C8 . . 111.72(15) ?
    O3 C9 C25 . . 104.40(13) ?
    C26 C9 C25 . . 109.32(14) ?
    C8 C9 C25 . . 107.05(13) ?
    C22 C23 C24 . . 118.96(15) ?
    C22 C23 H23 . . 120.5 ?
    C24 C23 H23 . . 120.5 ?
    C18 N1 C17 . . 122.04(17) ?
    C18 N1 H1N . . 123.1(13) ?
    C17 N1 H1N . . 114.4(13) ?
    C13 C14 C15 . . 122.03(15) ?
    C13 C14 H14 . . 119.0 ?
    C15 C14 H14 . . 119.0 ?
    C22 C21 C20 . . 118.94(15) ?
    C22 C21 H21 . . 120.5 ?
    C20 C21 H21 . . 120.5 ?
    C17 C16 C13 . . 112.54(15) ?
    C17 C16 H16A . . 109.1 ?
    C13 C16 H16A . . 109.1 ?
    C17 C16 H16B . . 109.1 ?
    C13 C16 H16B . . 109.1 ?
    H16A C16 H16B . . 107.8 ?
    C10 C15 C14 . . 119.48(14) ?
    C10 C15 H15 . . 120.3 ?
    C14 C15 H15 . . 120.3 ?
    C6 C1 C2 . . 117.80(19) ?
    C6 C1 C7 . . 119.92(17) ?
    C2 C1 C7 . . 122.28(18) ?
    C9 C25 H25A . . 109.5 ?
    C9 C25 H25B . . 109.5 ?
    H25A C25 H25B . . 109.5 ?
    C9 C25 H25C . . 109.5 ?
    H25A C25 H25C . . 109.5 ?
    H25B C25 H25C . . 109.5 ?
    O1 C7 C1 . . 109.73(14) ?
    O1 C7 H7A . . 109.7 ?
    C1 C7 H7A . . 109.7 ?
    O1 C7 H7B . . 109.7 ?
    C1 C7 H7B . . 109.7 ?
    H7A C7 H7B . . 108.2 ?
    C9 C26 H26A . . 109.5 ?
    C9 C26 H26B . . 109.5 ?
    H26A C26 H26B . . 109.5 ?
    C9 C26 H26C . . 109.5 ?
    H26A C26 H26C . . 109.5 ?
    H26B C26 H26C . . 109.5 ?
    N1 C17 C16 . . 112.07(16) ?
    N1 C17 H17A . . 109.2 ?
    C16 C17 H17A . . 109.2 ?
    N1 C17 H17B . . 109.2 ?
    C16 C17 H17B . . 109.2 ?
    H17A C17 H17B . . 107.9 ?
    C1 C2 C3 . . 120.1(2) ?
    C1 C2 H2 . . 120.0 ?
    C3 C2 H2 . . 120.0 ?
    C1 C6 C5 . . 121.6(2) ?
    C1 C6 H6 . . 119.2 ?
    C5 C6 H6 . . 119.2 ?
    C3 C4 C5 . . 119.4(2) ?
    C3 C4 H4 . . 120.3 ?
    C5 C4 H4 . . 120.3 ?
    C4 C3 C2 . . 120.6(2) ?
    C4 C3 H3 . . 119.7 ?
    C2 C3 H3 . . 119.7 ?
    C4 C5 C6 . . 120.6(2) ?
    C4 C5 H5 . . 119.7 ?
    C6 C5 H5 . . 119.7 ?
    O4 C18 N1 . . 123.41(15) ?
    O4 C18 C19 . . 120.39(14) ?
    N1 C18 C19 . . 116.19(14) ?
loop_
    _geom_torsion_atom_site_label_1
    _geom_torsion_atom_site_label_2
    _geom_torsion_atom_site_label_3
    _geom_torsion_atom_site_label_4
    _geom_torsion_site_symmetry_1
    _geom_torsion_site_symmetry_2
    _geom_torsion_site_symmetry_3
    _geom_torsion_site_symmetry_4
    _geom_torsion
    _geom_torsion_publ_flag
    C9 O3 C10 C11 . . . . -166.62(13) ?
    C9 O3 C10 C15 . . . . 13.7(2) ?
    O3 C10 C11 C12 . . . . 179.26(13) ?
    C15 C10 C11 C12 . . . . -1.0(2) ?
    C24 C19 C20 C21 . . . . 0.3(2) ?
    C18 C19 C20 C21 . . . . -178.30(15) ?
    C7 O1 C8 O2 . . . . 5.9(2) ?
    C7 O1 C8 C9 . . . . -178.00(12) ?
    C20 C19 C24 C23 . . . . -1.1(2) ?
    C18 C19 C24 C23 . . . . 177.38(15) ?
    C10 C11 C12 C13 . . . . 0.1(2) ?
    C14 C13 C12 C11 . . . . 0.7(2) ?
    C16 C13 C12 C11 . . . . -179.06(15) ?
    C10 O3 C9 C26 . . . . -76.41(18) ?
    C10 O3 C9 C8 . . . . 49.95(16) ?
    C10 O3 C9 C25 . . . . 165.19(12) ?
    O2 C8 C9 O3 . . . . -146.77(16) ?
    O1 C8 C9 O3 . . . . 37.15(16) ?
    O2 C8 C9 C26 . . . . -20.0(2) ?
    O1 C8 C9 C26 . . . . 163.91(13) ?
    O2 C8 C9 C25 . . . . 99.64(18) ?
    O1 C8 C9 C25 . . . . -76.44(15) ?
    C21 C22 C23 C24 . . . . -0.1(3) ?
    Cl1 C22 C23 C24 . . . . 179.17(13) ?
    C19 C24 C23 C22 . . . . 1.0(3) ?
    C12 C13 C14 C15 . . . . -0.5(3) ?
    C16 C13 C14 C15 . . . . 179.19(17) ?
    C23 C22 C21 C20 . . . . -0.7(3) ?
    Cl1 C22 C21 C20 . . . . -179.99(13) ?
    C19 C20 C21 C22 . . . . 0.6(3) ?
    C14 C13 C16 C17 . . . . 70.4(3) ?
    C12 C13 C16 C17 . . . . -109.8(2) ?
    O3 C10 C15 C14 . . . . -179.17(15) ?
    C11 C10 C15 C14 . . . . 1.1(2) ?
    C13 C14 C15 C10 . . . . -0.4(3) ?
    C8 O1 C7 C1 . . . . 92.40(18) ?
    C6 C1 C7 O1 . . . . 73.1(2) ?
    C2 C1 C7 O1 . . . . -106.0(2) ?
    C18 N1 C17 C16 . . . . 147.0(2) ?
    C13 C16 C17 N1 . . . . 176.16(18) ?
    C6 C1 C2 C3 . . . . 0.7(3) ?
    C7 C1 C2 C3 . . . . 179.8(2) ?
    C2 C1 C6 C5 . . . . 0.2(4) ?
    C7 C1 C6 C5 . . . . -178.9(2) ?
    C5 C4 C3 C2 . . . . 0.2(4) ?
    C1 C2 C3 C4 . . . . -0.9(4) ?
    C3 C4 C5 C6 . . . . 0.8(4) ?
    C1 C6 C5 C4 . . . . -1.0(5) ?
    C17 N1 C18 O4 . . . . -1.8(3) ?
    C17 N1 C18 C19 . . . . 178.35(16) ?
    C20 C19 C18 O4 . . . . 28.4(2) ?
    C24 C19 C18 O4 . . . . -150.07(16) ?
    C20 C19 C18 N1 . . . . -151.74(16) ?
    C24 C19 C18 N1 . . . . 29.8(2) ?
loop_
    _geom_hbond_atom_site_label_D
    _geom_hbond_atom_site_label_H
    _geom_hbond_atom_site_label_A
    _geom_hbond_site_symmetry_A
    _geom_hbond_distance_DH
    _geom_hbond_distance_HA
    _geom_hbond_distance_DA
    _geom_hbond_angle_DHA
    N1 H1N O4 1_455 0.848(19) 2.540(19) 3.350(2) 160.3(18)
    C17 H17B O4 2_666 0.97 2.57 3.532(3) 171.7
    C7 H7B O2 1_455 0.97 2.59 3.398(3) 140.6
data_global
_journal_date_recd_electronic     2011-09-20
_journal_date_accepted     2011-09-24
_journal_name_full     'Acta Crystallographica, Section E'
_journal_year     2011
_journal_volume     67
_journal_issue     10
_journal_page_first     o2803
_journal_page_last     o2803
_journal_paper_category     QO
_journal_coeditor_code     NG5234
_publ_contact_author_name     'Ghulam Mustafa'
_publ_contact_author_address
;
Department of Chemistry, University of Gujrat, Gujrat, Pakistan
;
_publ_contact_author_email     ghulam.mustafa@uog.edu.pk
_publ_contact_author_fax     ?
_publ_contact_author_phone     '+923338108917'
_publ_section_title
;
Benzyl 2-{4-[2-(4-chlorobenzoylamino)ethyl]phenoxy}-2-methylpropionate
;
loop_
    _publ_author_name
    _publ_author_footnote
    _publ_author_address
    'Mustafa, Ghulam' .
;
Department of Chemistry, University of Gujrat, Gujrat, Pakistan
Materials Chemistry Laboratory, Department of Chemistry,
GC University, Lahore 54000, Pakistan
;
    'Tasneem, Sania' .
;
Department of Chemistry, University of Gujrat, Gujrat, Pakistan
;
    'Khan, Islam Ullah' .
;
Materials Chemistry Laboratory, Department of Chemistry,
GC University, Lahore 54000, Pakistan
;
    'Ashfaq, Muhammad' .
;
Department of Chemistry, University of Gujrat, Gujrat, Pakistan
;
    'Arshad, Muhammad Nadeem'
;
Current address: Materials Chemistry Laboratory, Department of Chemistry,
GC University, Lahore 54000, Pakistan.
;
;
X-ray Diffraction and Crystallography Laboratory, Department of Physics,
School of Physical Sciences, University of the Punjab,
Quaid-e-Azam Campus, Lahore 54590, Pakistan
;
