# Supplementary material for: Benzyl 2-{4-[2-(4-chloro­benzoyl­amino)­eth­yl]phen­oxy}-2-methyl­propionate
Source: Acta Crystallogr Sect E Struct Rep Online. 2011 Sep 30;67(Pt 10):o2803. doi: 10.1107/S1600536811039249 (PMC3201476; doi:10.1107/S1600536811039249)
Supplement: Supplementary file 2 [file e-67-o2803-Isup2.hkl]

#
# h,k,l, Fc-squared, Fo-squared, sigma(Fo-squared) and status flag
#
data_I
_shelx_title ' GMS_110_0m in P-1'
_shelx_refln_list_code          4
_shelx_F_calc_maximum      103.82
_exptl_crystal_F_000       476.00
_reflns_d_resolution_high  0.7476
 
loop_
 _symmetry_equiv_pos_as_xyz
 'x, y, z'
 '-x, -y, -z'
 
_cell_length_a     5.5480
_cell_length_b    11.0716
_cell_length_c    18.9641
_cell_angle_alpha  82.247
_cell_angle_beta   86.915
_cell_angle_gamma  85.674
 
_shelx_F_squared_multiplier     1.000
 
loop_
 _refln_index_h
 _refln_index_k
 _refln_index_l
 _refln_F_squared_calc
 _refln_F_squared_meas
 _refln_F_squared_sigma
 _refln_observed_status
   1   0   0       22.63       13.63      0.40 o
   2   0   0        0.03        0.49      0.10 o
   3   0   0      203.68      231.98      1.87 o
   4   0   0       12.17       11.77      0.45 o
   5   0   0      135.70      130.84      2.23 o
   6   0   0       34.52       35.54      1.27 o
   7   0   0        3.11        2.28      0.68 o
  -7   1   0        2.27        2.17      0.69 o
  -6   1   0       26.22       24.15      1.18 o
  -5   1   0       74.83       82.44      2.38 o
  -4   1   0        0.83        0.39      0.20 o
  -3   1   0      483.28      507.61      3.86 o
  -2   1   0     1793.20     1683.49     13.01 o
  -1   1   0     9742.49     9087.95    202.06 o
   1   1   0      256.12      225.16      4.49 o
   2   1   0      397.66      366.94      2.80 o
   3   1   0        7.22        4.80      0.28 o
   4   1   0        9.24       12.08      0.64 o
   5   1   0       22.25       22.24      0.94 o
   6   1   0       22.76       22.51      0.99 o
   7   1   0        8.36        9.53      1.24 o
  -7   2   0       22.24       20.43      1.21 o
  -6   2   0       30.90       33.22      1.64 o
  -5   2   0        4.17        2.74      1.44 o
  -4   2   0        3.26        5.19      0.27 o
  -3   2   0      781.59      783.20      5.49 o
  -2   2   0      143.40      134.02      1.08 o
  -1   2   0     1330.34     1232.80      8.66 o
   0   2   0       21.51       17.10      0.29 o
   1   2   0     3275.30     3241.72     20.39 o
   2   2   0     1094.80     1116.22      8.25 o
   3   2   0       25.53       39.82      0.97 o
   4   2   0       11.94       10.97      0.36 o
   5   2   0        2.25        1.75      0.31 o
   6   2   0        0.01        0.04      0.36 o
   7   2   0       15.93       18.70      1.29 o
  -7   3   0        2.06        0.91      0.75 o
  -6   3   0        0.69        0.08      0.55 o
  -5   3   0       36.97       31.22      2.44 o
  -4   3   0       34.65       36.08      0.70 o
  -3   3   0        5.64        4.40      0.22 o
  -2   3   0      645.41      701.65      5.19 o
  -1   3   0      316.28      302.10      2.17 o
   0   3   0       54.17       52.93      0.63 o
   1   3   0       49.65       60.53      0.53 o
   2   3   0        2.56        0.39      0.16 o
   3   3   0      135.99      186.14      1.53 o
   4   3   0      145.77      148.25      1.32 o
   5   3   0        8.35        4.74      0.37 o
   6   3   0       41.60       41.15      1.10 o
   7   3   0        5.99        5.82      0.76 o
  -6   4   0        2.12        0.82      0.50 o
  -5   4   0        3.67        3.61      0.46 o
  -4   4   0       18.46       16.51      0.55 o
  -3   4   0       78.45       70.89      0.84 o
  -2   4   0      181.97      242.80      1.99 o
  -1   4   0       74.83       94.11      0.89 o
   0   4   0       58.19       43.28      0.59 o
   1   4   0      486.20      435.14      3.34 o
   2   4   0       44.79       30.23      0.58 o
   3   4   0      405.35      433.57      3.38 o
   4   4   0       17.59       13.55      0.44 o
   5   4   0        0.01       -0.03      0.34 o
   6   4   0        0.47        0.10      0.42 o
   7   4   0        0.35        0.30      0.65 o
  -6   5   0        0.12       -0.49      0.49 o
  -5   5   0        0.22       -0.41      0.41 o
  -4   5   0       20.32       16.08      0.57 o
  -3   5   0        4.11        6.48      0.35 o
  -2   5   0      123.45      124.50      1.35 o
  -1   5   0      144.99      146.10      1.40 o
   0   5   0      265.66      256.78      2.40 o
   1   5   0        4.41        3.69      0.19 o
   2   5   0      386.53      402.08      3.65 o
   3   5   0       22.62       28.50      0.61 o
   4   5   0       19.95       16.34      0.52 o
   5   5   0      141.86      132.56      1.64 o
   6   5   0        0.75        0.04      0.41 o
   7   5   0        0.63       -0.22      0.57 o
  -6   6   0        0.02       -0.15      0.52 o
  -5   6   0       14.22       11.97      0.74 o
  -4   6   0       79.32       69.87      1.34 o
  -3   6   0       10.28       14.10      0.57 o
  -2   6   0       15.91       15.47      0.56 o
  -1   6   0      613.84      619.55      5.06 o
   0   6   0       26.84       22.90      0.55 o
   1   6   0       64.88       59.15      0.79 o
   2   6   0      144.51      149.40      1.62 o
   3   6   0      154.82      148.21      1.66 o
   4   6   0       34.06       31.66      0.93 o
   5   6   0       54.80       45.79      1.06 o
   6   6   0        0.10        0.29      0.50 o
  -6   7   0        1.82        2.09      0.73 o
  -5   7   0       18.26       16.56      0.87 o
  -4   7   0       12.12       11.99      0.73 o
  -3   7   0       22.42       22.22      0.98 o
  -2   7   0      194.33      190.11      2.17 o
  -1   7   0      219.11      219.89      2.18 o
   0   7   0       35.86       32.52      0.80 o
   1   7   0       26.78       24.63      0.60 o
   2   7   0      410.72      443.49      4.34 o
   3   7   0        9.96        8.50      0.45 o
   4   7   0        3.39        1.66      0.38 o
   5   7   0        7.96        5.41      0.52 o
   6   7   0       36.58       46.90      1.29 o
  -5   8   0        0.05       -0.18      0.63 o
  -4   8   0        8.13        6.23      0.74 o
  -3   8   0        2.87        4.40      0.48 o
  -2   8   0        0.32        0.50      0.42 o
  -1   8   0      316.44      298.26      3.04 o
   0   8   0     1123.25     1090.32      9.18 o
   1   8   0      123.67      131.15      1.71 o
   2   8   0        0.54        0.89      0.42 o
   3   8   0      174.90      166.97      2.07 o
   4   8   0       74.45       76.34      1.32 o
   5   8   0       17.79       16.51      0.96 o
   6   8   0        2.18        2.47      0.67 o
  -5   9   0        0.20        0.40      0.70 o
  -4   9   0        4.17        7.98      0.84 o
  -3   9   0      145.93      152.20      2.31 o
  -2   9   0      180.60      171.41      2.64 o
  -1   9   0      914.22      875.80      9.73 o
   0   9   0        3.35        1.34      0.33 o
   1   9   0        8.11        7.81      0.75 o
   2   9   0        2.78        0.93      0.51 o
   3   9   0       76.85       78.40      1.48 o
   4   9   0       81.84       78.62      1.75 o
   5   9   0        0.75        1.17      0.62 o
   6   9   0        4.49        3.73      0.84 o
  -5  10   0        0.21       -0.49      0.74 o
  -4  10   0        0.13        0.23      0.68 o
  -3  10   0       38.72       47.77      1.63 o
  -2  10   0       60.57       56.65      1.49 o
  -1  10   0        0.02        0.36      0.48 o
   0  10   0       29.76       28.36      2.32 o
   1  10   0        2.25        0.16      0.50 o
   2  10   0       10.89        8.34      0.71 o
   3  10   0       97.63      100.77      1.97 o
   4  10   0       11.25       16.04      1.93 o
   5  10   0        0.77        1.89      0.79 o
  -4  11   0        6.17        8.84      1.14 o
  -3  11   0       22.43       28.46      1.66 o
  -2  11   0       10.95       14.06      1.07 o
  -1  11   0       79.08       87.02      2.19 o
   0  11   0        2.24        1.31      0.61 o
   1  11   0        8.95        6.52      0.86 o
   2  11   0       51.39       55.19      1.79 o
   3  11   0        0.45       -0.62      0.64 o
   4  11   0        0.27       -0.69      0.74 o
   5  11   0        0.13       -0.77      0.77 o
  -3  12   0       16.12       21.48      1.94 o
  -2  12   0        3.12        3.68      1.03 o
  -1  12   0       12.79       12.56      2.28 o
   0  12   0        0.08       -0.73      0.73 o
   1  12   0       14.13       12.94      1.24 o
   2  12   0        2.89        2.59      0.91 o
   3  12   0       23.89       28.47      1.79 o
   4  12   0        3.21        3.04      1.17 o
  -2  13   0        5.41        7.55      1.81 o
  -1  13   0        0.35        0.25      0.94 o
   0  13   0        8.18        9.79      1.24 o
   1  13   0        3.25        2.43      0.95 o
   2  13   0        4.49        5.88      1.09 o
   3  13   0        0.78        0.45      0.94 o
  -1  14   0        9.19        9.41      1.39 o
   0  14   0        1.96        4.02      1.19 o
   1  14   0        2.51        2.49      1.10 o
   2  14   0       17.43       19.06      2.38 o
  -2 -14   1        1.66        4.30      1.13 o
  -1 -14   1       35.56       39.66      3.06 o
   0 -14   1        2.30        3.75      1.50 o
   1 -14   1        1.64        2.69      1.13 o
  -3 -13   1        0.52        2.69      0.94 o
  -2 -13   1       18.68       16.94      1.43 o
  -1 -13   1        0.07        0.04      0.84 o
   0 -13   1        0.75       -0.58      0.84 o
   1 -13   1        3.05        2.58      1.06 o
   2 -13   1        8.14        9.21      1.28 o
  -4 -12   1        0.58        0.40      1.05 o
  -3 -12   1        7.92        7.50      1.06 o
  -2 -12   1       11.02        9.87      1.17 o
  -1 -12   1        7.95        8.80      1.10 o
   0 -12   1        7.86        8.31      1.18 o
   1 -12   1        0.35        1.42      0.75 o
   2 -12   1       14.21       16.82      1.21 o
   3 -12   1        1.48        1.18      0.89 o
  -5 -11   1        0.00       -0.96      0.96 o
  -4 -11   1        0.81        0.96      1.02 o
  -3 -11   1       37.60       36.70      1.79 o
  -2 -11   1       27.82       29.54      2.07 o
  -1 -11   1      127.17      121.95      4.35 o
   0 -11   1       21.28       19.63      1.09 o
   1 -11   1       48.82       49.23      2.74 o
   2 -11   1      109.94      113.38      2.49 o
   3 -11   1       23.62       25.67      2.08 o
   4 -11   1        6.91        5.50      1.04 o
  -5 -10   1        0.13        0.34      0.68 o
  -4 -10   1       88.93       91.93      3.17 o
  -3 -10   1       11.76       11.17      1.07 o
  -2 -10   1        7.70        3.39      0.60 o
  -1 -10   1        0.74        0.00      0.52 o
   0 -10   1        5.18        5.21      0.81 o
   1 -10   1        0.19        0.23      0.48 o
   2 -10   1        3.15        5.12      1.21 o
   3 -10   1       45.35       43.35      1.35 o
   4 -10   1        1.26        2.59      0.75 o
   5 -10   1        1.20        0.01      0.77 o
  -6  -9   1        1.91        2.27      0.74 o
  -5  -9   1       47.69       49.96      1.82 o
  -4  -9   1        4.24        3.55      0.54 o
  -3  -9   1        6.61        6.23      0.60 o
  -2  -9   1        0.60        0.04      0.45 o
  -1  -9   1       52.95       47.69      1.12 o
   0  -9   1        1.00       -0.20      0.38 o
   1  -9   1      265.62      258.18      3.47 o
   2  -9   1      117.99      116.18      2.10 o
   3  -9   1       93.46       91.94      1.73 o
   4  -9   1       45.08       50.02      1.60 o
   5  -9   1        0.89        0.76      0.71 o
  -6  -8   1        0.15        0.15      0.65 o
  -5  -8   1       21.76       25.95      1.21 o
  -4  -8   1      126.29      113.80      1.58 o
  -3  -8   1       84.54       82.35      1.38 o
  -2  -8   1      498.88      489.40      4.83 o
  -1  -8   1        0.03       -0.34      0.34 o
   0  -8   1       22.54       19.90      1.32 o
   1  -8   1      159.03      167.44      1.97 o
   2  -8   1       60.98       56.20      1.21 o
   3  -8   1        8.14       12.47      0.80 o
   4  -8   1        7.12        8.97      0.68 o
   5  -8   1        3.39        3.18      0.72 o
  -6  -7   1        1.61        2.48      0.70 o
  -5  -7   1        9.54        6.94      0.60 o
  -4  -7   1       21.20       24.55      0.78 o
  -3  -7   1      115.63      108.59      1.50 o
  -2  -7   1      347.51      334.26      3.40 o
  -1  -7   1       10.72       12.73      0.51 o
   0  -7   1       27.56       21.40      0.69 o
   1  -7   1       22.08       21.29      0.61 o
   2  -7   1      187.06      181.78      2.25 o
   3  -7   1       29.24       29.25      0.90 o
   4  -7   1       69.48       65.47      1.39 o
   5  -7   1        0.34        1.04      0.53 o
   6  -7   1        3.40        4.66      0.79 o
  -6  -6   1        6.88        5.96      0.63 o
  -5  -6   1       29.85       32.43      0.95 o
  -4  -6   1       16.43       17.59      0.63 o
  -3  -6   1       53.18       46.01      0.83 o
  -2  -6   1       36.19       37.56      0.71 o
  -1  -6   1      767.11      791.22      6.41 o
   0  -6   1       78.74       68.94      0.94 o
   1  -6   1        7.79        8.93      0.44 o
   2  -6   1       16.94       14.39      0.55 o
   3  -6   1       21.91       21.72      0.69 o
   4  -6   1        0.01       -0.04      0.36 o
   5  -6   1        0.54        0.59      0.50 o
   6  -6   1        7.83        5.27      0.62 o
  -7  -5   1        1.34        3.41      0.56 o
  -6  -5   1        0.25        0.47      0.43 o
  -5  -5   1        1.03        0.21      0.36 o
  -4  -5   1       75.01       61.46      0.86 o
  -3  -5   1        3.82        3.71      0.28 o
  -2  -5   1       68.53       75.20      0.96 o
  -1  -5   1      327.98      325.88      2.62 o
   0  -5   1       40.57       35.95      0.66 o
   1  -5   1        3.65        4.80      0.27 o
   2  -5   1       73.12       77.58      0.99 o
   3  -5   1       65.43       60.63      0.92 o
   4  -5   1        0.03        0.58      0.33 o
   5  -5   1        5.85        4.52      0.50 o
   6  -5   1        0.02       -0.01      0.49 o
  -7  -4   1        3.98        5.19      0.60 o
  -6  -4   1        0.59        1.02      0.47 o
  -5  -4   1        2.06        1.67      0.44 o
  -4  -4   1        7.97       10.04      0.41 o
  -3  -4   1      313.74      348.62      2.81 o
  -2  -4   1        6.46       11.74      0.37 o
  -1  -4   1        0.10       -0.10      0.10 o
   0  -4   1       35.89       31.43      0.49 o
   1  -4   1     1610.05     1619.99     13.51 o
   2  -4   1      104.27       93.85      0.98 o
   3  -4   1       27.71       27.73      0.66 o
   4  -4   1        0.18        0.04      0.22 o
   5  -4   1       16.51       15.76      0.73 o
   6  -4   1        0.88        0.11      0.47 o
  -7  -3   1        0.17        0.63      0.67 o
  -6  -3   1        5.26        6.41      0.53 o
  -5  -3   1        0.00       -0.35      0.35 o
  -4  -3   1        0.22        2.35      0.25 o
  -3  -3   1      195.37      256.69      2.11 o
  -2  -3   1       17.23       27.37      0.63 o
  -1  -3   1     1089.69     1096.26      7.60 o
   0  -3   1      582.99      618.98      5.20 o
   1  -3   1        4.86        3.84      0.22 o
   2  -3   1     1354.59     1489.94     10.95 o
   3  -3   1        1.07        0.94      0.21 o
   4  -3   1       46.78       48.96      0.93 o
   5  -3   1        7.48        6.17      0.82 o
   6  -3   1       24.69       21.99      0.99 o
   7  -3   1        0.59       -0.46      0.66 o
  -7  -2   1        7.78       10.50      0.89 o
  -6  -2   1        8.38        9.18      0.54 o
  -5  -2   1        0.55       -0.04      0.77 o
  -4  -2   1        0.14       -0.09      0.19 o
  -3  -2   1        8.13        7.58      0.49 o
  -2  -2   1       46.35       41.69      0.67 o
  -1  -2   1       23.75       16.03      0.27 o
   0  -2   1      123.80      116.40      2.31 o
   1  -2   1     2443.28     2307.85     16.48 o
   2  -2   1        4.16        3.19      0.24 o
   3  -2   1        9.64       11.10      0.38 o
   4  -2   1        0.61        0.08      0.16 o
   5  -2   1      110.33      109.46      2.96 o
   6  -2   1       26.88       23.68      1.18 o
   7  -2   1        0.00        0.00      0.73 o
  -7  -1   1        0.45        0.65      0.70 o
  -6  -1   1       23.55       23.95      0.83 o
  -5  -1   1       75.72       74.57      2.20 o
  -4  -1   1        9.84       11.75      0.45 o
  -3  -1   1       46.33       47.20      0.54 o
  -2  -1   1      544.48      551.27      3.89 o
  -1  -1   1     1132.11     1119.82     11.79 o
   1  -1   1      462.48      406.89      3.12 o
   2  -1   1     1416.64     1462.25     12.86 o
   3  -1   1      435.13      462.96      3.69 o
   4  -1   1       43.73       48.78      0.72 o
   5  -1   1       63.07       59.45      1.84 o
   6  -1   1        1.69        2.15      1.06 o
   7  -1   1        2.51        3.07      0.68 o
  -7   0   1        3.05        1.65      0.72 o
  -6   0   1       47.49       49.84      1.09 o
  -5   0   1        4.81        5.38      0.59 o
  -4   0   1      113.70      119.08      1.32 o
  -3   0   1      106.36      106.41      1.12 o
  -2   0   1     1730.40     1754.12     14.44 o
   1   0   1      357.47      288.43      6.84 o
   2   0   1       38.79       42.56      0.51 o
   3   0   1        0.12        0.30      0.50 o
   4   0   1       10.35        7.01      0.32 o
   5   0   1       67.10       67.64      1.40 o
   6   0   1       19.11       19.06      1.01 o
   7   0   1        5.01        6.06      0.77 o
  -7   1   1       12.91       14.07      1.03 o
  -6   1   1        6.04        7.02      0.91 o
  -5   1   1      342.03      343.80      3.59 o
  -4   1   1        1.48       -0.21      0.21 o
  -3   1   1       27.61       37.88      0.54 o
  -2   1   1      580.96      589.49      4.29 o
  -1   1   1      118.83      138.06      0.86 o
   1   1   1     5019.48     4845.14     70.53 o
   2   1   1       14.20        9.43      0.31 o
   3   1   1       12.70       16.43      0.47 o
   4   1   1       18.39       19.58      0.42 o
   5   1   1        5.41        5.63      0.79 o
   6   1   1        0.01        0.22      0.50 o
   7   1   1        8.52        8.44      0.80 o
  -7   2   1        2.55        2.56      0.76 o
  -6   2   1       25.37       25.10      1.56 o
  -5   2   1      195.99      207.81      4.51 o
  -4   2   1       66.31       62.89      0.80 o
  -3   2   1        0.93        0.56      0.19 o
  -2   2   1      249.96      220.53      1.66 o
  -1   2   1      142.41      137.62      1.08 o
   0   2   1      776.85      739.41      7.16 o
   1   2   1        1.08        2.37      0.16 o
   2   2   1        5.10        2.86      0.20 o
   3   2   1     1256.11     1263.43      9.40 o
   4   2   1        1.49        1.99      0.24 o
   5   2   1       39.33       33.88      1.17 o
   6   2   1       34.32       39.11      1.13 o
   7   2   1        3.89        4.60      0.70 o
  -7   3   1        0.14       -0.69      0.69 o
  -6   3   1       11.77       11.24      0.82 o
  -5   3   1       33.35       28.84      2.08 o
  -4   3   1      103.16      107.90      1.14 o
  -3   3   1       32.02       24.63      0.44 o
  -2   3   1       74.73       85.25      0.86 o
  -1   3   1       30.68       25.59      0.40 o
   0   3   1      448.81      465.62      6.28 o
   1   3   1      576.90      581.10      4.08 o
   2   3   1     1260.42     1385.38     10.23 o
   3   3   1      780.07      894.42      6.64 o
   4   3   1        0.72        1.18      0.17 o
   5   3   1       23.36       28.01      0.69 o
   6   3   1        3.60        3.48      0.41 o
   7   3   1        5.56        6.43      0.73 o
  -6   4   1        4.12        2.32      0.56 o
  -5   4   1       16.31       14.79      0.71 o
  -4   4   1       70.74       70.13      0.99 o
  -3   4   1      344.84      384.94      3.08 o
  -2   4   1       16.23       22.61      0.47 o
  -1   4   1      263.30      266.21      2.02 o
   0   4   1      256.71      253.00      2.14 o
   1   4   1      517.51      550.86      4.18 o
   2   4   1      167.77      172.14      1.55 o
   3   4   1        0.18        0.15      0.17 o
   4   4   1       11.56       12.26      0.41 o
   5   4   1        3.21        1.61      0.34 o
   6   4   1        1.15        1.26      0.41 o
   7   4   1       12.20       15.85      1.06 o
  -6   5   1        7.55        5.72      0.65 o
  -5   5   1       11.24        6.85      0.54 o
  -4   5   1        9.82        6.27      0.38 o
  -3   5   1       17.00       12.06      0.48 o
  -2   5   1       65.70       79.86      0.98 o
  -1   5   1       86.31       73.06      0.84 o
   0   5   1      757.77      821.02      6.49 o
   1   5   1        2.74        3.93      0.22 o
   2   5   1       17.79       10.04      0.40 o
   3   5   1       91.86       81.45      1.04 o
   4   5   1       96.31       83.46      1.03 o
   5   5   1       29.57       24.83      0.73 o
   6   5   1       26.30       26.54      0.86 o
   7   5   1        0.66        0.03      0.63 o
  -6   6   1        0.00       -0.64      0.64 o
  -5   6   1        0.43       -0.43      0.43 o
  -4   6   1        1.80        3.49      0.44 o
  -3   6   1       93.75       81.96      1.07 o
  -2   6   1        5.01        1.59      0.24 o
  -1   6   1        6.88        7.83      0.61 o
   0   6   1      155.26      182.77      1.96 o
   1   6   1      283.72      293.89      2.76 o
   2   6   1        2.62        1.22      0.23 o
   3   6   1        7.26        6.38      0.36 o
   4   6   1      156.09      159.51      1.90 o
   5   6   1        3.95        3.25      0.44 o
   6   6   1        6.51        5.67      0.58 o
  -6   7   1        2.81        4.77      0.90 o
  -5   7   1        0.16       -0.08      0.51 o
  -4   7   1       19.90       17.76      0.87 o
  -3   7   1       20.39       22.24      0.73 o
  -2   7   1       26.80       31.72      0.85 o
  -1   7   1      147.73      138.08      1.47 o
   0   7   1     1070.36     1037.43      8.27 o
   1   7   1       73.08       85.05      1.19 o
   2   7   1      116.06      117.89      1.50 o
   3   7   1       39.23       38.19      0.86 o
   4   7   1       42.30       37.79      0.90 o
   5   7   1        9.42       10.10      0.59 o
   6   7   1        0.25        1.61      0.54 o
  -5   8   1        1.37        0.88      0.67 o
  -4   8   1        4.92        3.14      0.67 o
  -3   8   1       29.56       30.64      0.94 o
  -2   8   1      674.76      675.94      6.88 o
  -1   8   1       29.27       24.17      0.71 o
   0   8   1       56.88       75.45      1.24 o
   1   8   1      932.70      947.41      8.68 o
   2   8   1        4.58        7.01      0.48 o
   3   8   1        0.56        0.46      0.66 o
   4   8   1        7.24        7.30      0.51 o
   5   8   1        9.32        8.67      0.61 o
   6   8   1        1.19        1.34      0.66 o
  -5   9   1       12.61       13.28      1.02 o
  -4   9   1        8.52        9.47      0.87 o
  -3   9   1       41.24       41.41      1.28 o
  -2   9   1      250.23      259.75      3.54 o
  -1   9   1       17.31       19.00      1.35 o
   0   9   1       43.93       43.72      1.04 o
   1   9   1      385.92      378.61      3.88 o
   2   9   1      200.79      194.74      2.55 o
   3   9   1       38.65       30.73      1.14 o
   4   9   1        3.39        2.95      0.58 o
   5   9   1       20.85       24.68      1.47 o
   6   9   1        1.66        1.16      0.88 o
  -5  10   1        1.64        3.48      0.87 o
  -4  10   1        1.38        0.90      0.70 o
  -3  10   1        1.44        1.40      0.55 o
  -2  10   1       76.93       81.82      1.78 o
  -1  10   1        4.63        3.76      0.58 o
   0  10   1       89.58       81.82      1.88 o
   1  10   1       11.49       10.53      0.86 o
   2  10   1      166.71      162.31      2.60 o
   3  10   1       17.16       19.43      1.08 o
   4  10   1        0.12        1.00      0.74 o
   5  10   1        1.41        1.28      0.72 o
  -4  11   1        9.74        9.01      1.16 o
  -3  11   1        0.32        0.77      0.65 o
  -2  11   1        2.95        3.54      0.76 o
  -1  11   1       40.12       44.85      1.55 o
   0  11   1        1.70       -0.28      0.67 o
   1  11   1       55.43       49.45      1.76 o
   2  11   1        1.51        2.87      0.73 o
   3  11   1       10.93       12.63      0.89 o
   4  11   1       57.05       62.08      2.01 o
   5  11   1       15.26       15.55      1.39 o
  -3  12   1        3.67        2.80      1.21 o
  -2  12   1        3.93        5.84      1.06 o
  -1  12   1        0.67        1.40      0.88 o
   0  12   1       37.16       38.01      2.03 o
   1  12   1        0.30       -0.69      0.69 o
   2  12   1        0.33       -0.27      0.67 o
   3  12   1        1.26        1.01      0.75 o
   4  12   1        0.00       -0.94      0.94 o
  -3  13   1        1.23        0.74      1.19 o
  -2  13   1        5.49        7.30      1.24 o
  -1  13   1        0.17       -0.54      0.91 o
   0  13   1        0.16       -0.84      0.84 o
   1  13   1        1.50        0.16      1.29 o
   2  13   1       13.81       12.60      1.15 o
   3  13   1        0.37       -0.76      0.76 o
  -1  14   1        0.07        0.73      1.02 o
   0  14   1       10.36       10.15      1.66 o
   1  14   1        0.01        0.54      1.02 o
   2  14   1        1.77        4.23      1.10 o
  -2 -14   2        4.68        5.52      1.24 o
  -1 -14   2        9.40       12.10      1.42 o
   0 -14   2        0.19       -0.02      0.99 o
   1 -14   2       49.42       57.86      2.70 o
  -3 -13   2        0.12        1.06      0.83 o
  -2 -13   2        1.15        0.96      0.91 o
  -1 -13   2        9.69       10.40      2.07 o
   0 -13   2       26.20       32.48      3.94 o
   1 -13   2        0.28        0.35      0.91 o
   2 -13   2        0.88        0.62      1.24 o
  -4 -12   2        0.29       -1.33      1.61 o
  -3 -12   2       20.18       20.88      1.43 o
  -2 -12   2        0.01        1.50      0.87 o
  -1 -12   2        7.78        5.64      1.02 o
   0 -12   2        1.73        3.13      0.71 o
   1 -12   2        3.22        2.59      0.72 o
   2 -12   2        3.48        5.03      0.84 o
   3 -12   2        2.69        3.32      0.98 o
  -5 -11   2        2.06        1.78      0.89 o
  -4 -11   2       15.90       16.69      1.21 o
  -3 -11   2        5.30        6.75      0.99 o
  -2 -11   2       56.26       59.15      2.16 o
  -1 -11   2       10.25        7.62      1.03 o
   0 -11   2       53.04       52.55      1.59 o
   1 -11   2       27.34       22.38      2.05 o
   2 -11   2        0.48        0.94      0.70 o
   3 -11   2       11.56       13.97      1.21 o
   4 -11   2        8.13        9.00      1.18 o
  -5 -10   2        9.38        7.83      0.86 o
  -4 -10   2        1.28        1.22      0.67 o
  -3 -10   2       18.34       19.03      1.04 o
  -2 -10   2        2.62        3.91      0.53 o
  -1 -10   2       64.86       58.00      1.98 o
   0 -10   2        0.90        0.25      0.53 o
   1 -10   2        0.00       -0.23      0.47 o
   2 -10   2        4.82        3.72      0.58 o
   3 -10   2        5.59        7.68      0.71 o
   4 -10   2       32.57       31.15      1.97 o
  -6  -9   2        3.98        6.07      0.85 o
  -5  -9   2       15.13       18.21      1.13 o
  -4  -9   2        6.01        7.12      0.67 o
  -3  -9   2      334.18      349.28      4.44 o
  -2  -9   2       85.46       88.86      1.63 o
  -1  -9   2       75.16       72.53      1.23 o
   0  -9   2       81.75       77.59      1.55 o
   1  -9   2       26.15       20.93      1.27 o
   2  -9   2       56.00       49.36      1.40 o
   3  -9   2       43.39       40.64      1.84 o
   4  -9   2       42.94       40.74      1.55 o
   5  -9   2       14.15       14.40      1.04 o
  -6  -8   2        9.84        9.31      0.90 o
  -5  -8   2       10.27        6.74      0.76 o
  -4  -8   2      122.53      133.07      2.04 o
  -3  -8   2      428.55      431.96      4.75 o
  -2  -8   2      329.54      335.67      3.53 o
  -1  -8   2       37.42       34.93      0.79 o
   0  -8   2       54.01       44.49      1.32 o
   1  -8   2        2.45        1.24      0.48 o
   2  -8   2        6.74        5.94      0.51 o
   3  -8   2       33.12       37.10      1.04 o
   4  -8   2       77.12       83.80      1.64 o
   5  -8   2        0.17        0.22      0.66 o
  -6  -7   2        0.79        1.10      0.67 o
  -5  -7   2        0.55        1.52      0.51 o
  -4  -7   2        6.44        6.60      0.53 o
  -3  -7   2      400.90      381.77      3.66 o
  -2  -7   2      309.69      304.05      3.18 o
  -1  -7   2      177.83      161.08      1.73 o
   0  -7   2      175.79      191.54      2.28 o
   1  -7   2      826.70      803.60      7.24 o
   2  -7   2       52.73       52.57      1.05 o
   3  -7   2       14.98       23.25      1.48 o
   4  -7   2       12.38       14.62      0.84 o
   5  -7   2        1.84        2.37      0.56 o
   6  -7   2        0.00        0.96      0.79 o
  -6  -6   2        0.82        0.42      0.49 o
  -5  -6   2       10.18        9.25      0.57 o
  -4  -6   2       16.34       12.02      0.60 o
  -3  -6   2        0.01        1.03      0.33 o
  -2  -6   2       38.28       42.40      0.76 o
  -1  -6   2      709.57      760.14      5.51 o
   0  -6   2       30.30       44.86      0.79 o
   1  -6   2      534.54      570.03      4.94 o
   2  -6   2      185.48      179.63      1.87 o
   3  -6   2        1.45        2.04      0.31 o
   4  -6   2        3.68        3.19      0.44 o
   5  -6   2      104.60      101.23      1.74 o
   6  -6   2        0.00        0.23      0.53 o
  -7  -5   2        7.30       10.09      0.74 o
  -6  -5   2        8.92        8.17      0.66 o
  -5  -5   2       45.41       39.04      1.12 o
  -4  -5   2        6.88        4.63      0.34 o
  -3  -5   2        2.00        3.17      0.27 o
  -2  -5   2      166.19      157.02      1.54 o
  -1  -5   2        7.73        5.44      0.23 o
   0  -5   2     4333.38     4616.96     41.37 o
   1  -5   2      194.00      189.28      1.82 o
   2  -5   2      309.15      303.44      2.82 o
   3  -5   2       58.67       66.02      0.96 o
   4  -5   2        0.12        0.26      0.33 o
   5  -5   2        0.01       -0.04      0.41 o
   6  -5   2        8.58        8.94      0.78 o
  -7  -4   2        0.10        0.84      0.54 o
  -6  -4   2        1.75        2.18      0.51 o
  -5  -4   2       11.19       12.51      0.73 o
  -4  -4   2       33.88       28.95      0.68 o
  -3  -4   2       21.41       21.68      0.59 o
  -2  -4   2       59.08       61.10      0.71 o
  -1  -4   2      499.81      533.35      3.87 o
   0  -4   2      950.73      961.53      8.52 o
   1  -4   2      253.55      296.54      2.63 o
   2  -4   2      375.67      379.97      3.11 o
   3  -4   2       11.78       10.79      0.40 o
   4  -4   2        7.76        6.88      0.41 o
   5  -4   2       25.14       22.94      0.85 o
   6  -4   2        0.23       -0.21      0.44 o
  -7  -3   2        1.26        2.57      0.55 o
  -6  -3   2       16.34       17.30      0.83 o
  -5  -3   2       43.48       41.44      1.00 o
  -4  -3   2      127.33      147.88      1.43 o
  -3  -3   2       28.70       29.65      0.56 o
  -2  -3   2       16.88       15.71      0.62 o
  -1  -3   2      185.88      193.31      1.68 o
   0  -3   2      365.02      364.84      3.34 o
   1  -3   2      434.58      454.22      3.70 o
   2  -3   2      380.60      407.75      3.41 o
   3  -3   2      271.63      235.72      2.03 o
   4  -3   2       26.87       24.83      0.60 o
   5  -3   2       46.94       49.49      1.02 o
   6  -3   2        8.44        5.32      0.63 o
   7  -3   2        4.31        4.41      0.84 o
  -7  -2   2        1.63        1.43      0.51 o
  -6  -2   2        6.34        7.69      0.55 o
  -5  -2   2       12.06       11.14      0.60 o
  -4  -2   2       65.91       63.21      1.13 o
  -3  -2   2      768.51      838.94      6.20 o
  -2  -2   2      464.53      499.36      3.60 o
  -1  -2   2      111.06       98.60      0.85 o
   0  -2   2     1606.49     1647.11     13.13 o
   1  -2   2      593.05      652.43      4.63 o
   2  -2   2       24.59       17.81      0.35 o
   3  -2   2     1562.57     1713.19     14.07 o
   4  -2   2       68.14       64.36      1.25 o
   5  -2   2        0.15       -0.18      1.31 o
   6  -2   2        2.22        1.19      0.53 o
   7  -2   2        0.41        0.71      0.65 o
  -7  -1   2        6.66        8.53      0.87 o
  -6  -1   2        0.06       -0.05      0.40 o
  -5  -1   2       26.94       25.21      1.12 o
  -4  -1   2        0.30        0.20      0.33 o
  -3  -1   2      119.18      115.56      1.03 o
  -2  -1   2     1009.21     1082.39      7.87 o
  -1  -1   2     1683.60     1629.72     10.68 o
   0  -1   2      945.51      694.29     10.73 o
   1  -1   2        8.26       11.54      0.19 o
   2  -1   2     2320.80     2292.45     17.22 o
   3  -1   2      253.72      247.98      2.43 o
   4  -1   2        4.90        4.31      0.29 o
   5  -1   2       97.29      101.19      2.05 o
   6  -1   2        0.05        0.32      0.53 o
   7  -1   2        2.59        1.93      0.66 o
  -7   0   2        0.94        0.36      0.70 o
  -6   0   2        1.55        2.45      0.49 o
  -5   0   2      315.46      331.40      4.48 o
  -4   0   2      766.38      758.72      5.94 o
  -3   0   2       18.29       12.28      0.63 o
  -2   0   2       31.16       32.83      0.47 o
  -1   0   2      816.87      807.39      5.11 o
   1   0   2     5453.54     5281.04     86.17 o
   2   0   2      281.12      281.27      5.16 o
   3   0   2       19.23       25.85      0.68 o
   4   0   2      304.93      302.98      3.66 o
   5   0   2      148.16      134.78      2.10 o
   6   0   2        0.37       -0.02      0.85 o
   7   0   2        2.97        3.78      0.82 o
  -7   1   2        0.94        1.11      0.71 o
  -6   1   2      112.59      108.66      1.82 o
  -5   1   2       43.65       49.63      2.32 o
  -4   1   2        2.71        2.49      0.66 o
  -3   1   2       36.45       32.76      0.83 o
  -2   1   2       86.37       91.13      0.84 o
  -1   1   2     4970.45     4638.85     34.02 o
   1   1   2     4755.69     4520.37     53.97 o
   2   1   2      103.12      121.95      1.58 o
   3   1   2        0.62        0.24      0.34 o
   4   1   2       70.91       65.76      1.02 o
   5   1   2       83.09       93.67      1.36 o
   6   1   2      101.82       93.71      5.71 o
   7   1   2       25.39       25.05      2.74 o
  -7   2   2        9.16       10.65      1.05 o
  -6   2   2       25.39       28.17      1.09 o
  -5   2   2        0.73        1.14      0.94 o
  -4   2   2       50.92       54.51      0.85 o
  -3   2   2       71.01       81.91      0.89 o
  -2   2   2        7.89       11.88      0.30 o
  -1   2   2       36.31       48.93      0.45 o
   0   2   2      900.23      874.44     26.80 o
   1   2   2      889.42      888.53      5.40 o
   2   2   2      770.80      795.21      5.97 o
   3   2   2      143.90      170.51      1.73 o
   4   2   2        3.17        2.47      0.21 o
   5   2   2       18.17       19.82      0.86 o
   6   2   2       13.40       17.26      1.16 o
   7   2   2        2.20        2.61      0.70 o
  -7   3   2        2.42        3.32      0.81 o
  -6   3   2        7.65        7.45      0.80 o
  -5   3   2        9.27        8.19      1.02 o
  -4   3   2       34.24       36.45      0.96 o
  -3   3   2        7.85        3.33      0.24 o
  -2   3   2      526.08      528.68      3.78 o
  -1   3   2     1537.47     1633.46     11.44 o
   0   3   2       57.90       42.39      0.75 o
   1   3   2      452.39      459.64      3.23 o
   2   3   2     1301.39     1440.98     11.28 o
   3   3   2       12.72        9.48      0.37 o
   4   3   2       94.83       98.23      1.17 o
   5   3   2       24.67       20.16      0.60 o
   6   3   2        4.50        4.56      0.57 o
   7   3   2        0.08        0.02      0.59 o
  -6   4   2       14.62       13.85      0.78 o
  -5   4   2        0.26       -0.45      0.45 o
  -4   4   2       59.37       59.98      1.11 o
  -3   4   2      159.37      189.69      1.83 o
  -2   4   2       55.52       73.49      0.88 o
  -1   4   2      183.51      190.03      1.52 o
   0   4   2       63.53       57.43      0.63 o
   1   4   2        0.32       -0.11      0.11 o
   2   4   2       33.82       26.80      0.46 o
   3   4   2        0.38       -0.17      0.17 o
   4   4   2       42.98       38.42      0.61 o
   5   4   2       70.16       68.33      1.09 o
   6   4   2        6.28        7.79      0.49 o
   7   4   2        0.49        0.49      0.69 o
  -6   5   2        0.28       -0.52      0.52 o
  -5   5   2        0.07       -0.44      0.44 o
  -4   5   2        4.38        2.28      0.36 o
  -3   5   2       11.65        9.13      0.57 o
  -2   5   2      220.20      236.32      2.16 o
  -1   5   2      150.88      137.41      1.25 o
   0   5   2        3.47        2.29      0.20 o
   1   5   2        0.57        0.36      0.47 o
   2   5   2      337.82      316.90      2.93 o
   3   5   2      121.59      130.29      1.32 o
   4   5   2       27.50       29.35      0.61 o
   5   5   2        4.30        3.81      0.39 o
   6   5   2       15.92       14.81      0.78 o
   7   5   2        1.98        1.60      0.64 o
  -6   6   2        5.68        6.47      0.86 o
  -5   6   2        1.51        0.50      0.49 o
  -4   6   2        1.32        1.00      0.35 o
  -3   6   2        0.09        0.11      0.25 o
  -2   6   2       13.12       13.09      0.48 o
  -1   6   2        0.29       -0.13      0.17 o
   0   6   2      141.01      154.51      1.49 o
   1   6   2      402.27      395.53      3.58 o
   2   6   2       78.04       95.55      1.40 o
   3   6   2        6.94        8.99      0.42 o
   4   6   2       64.72       63.58      1.05 o
   5   6   2       47.50       52.22      1.34 o
   6   6   2        0.06       -0.04      0.45 o
  -6   7   2        0.54       -0.19      0.77 o
  -5   7   2        8.07        5.80      0.69 o
  -4   7   2        7.71        7.04      0.56 o
  -3   7   2        4.78        3.12      0.33 o
  -2   7   2       58.76       57.46      1.09 o
  -1   7   2      641.50      644.33      5.33 o
   0   7   2     1117.07     1148.98      9.07 o
   1   7   2      132.48      117.33      1.48 o
   2   7   2      170.00      162.85      2.04 o
   3   7   2       44.31       40.29      0.93 o
   4   7   2       37.40       36.16      0.87 o
   5   7   2        0.56        0.53      0.41 o
   6   7   2        0.48        0.04      0.48 o
  -5   8   2        0.42        0.41      0.67 o
  -4   8   2       13.97       12.46      0.87 o
  -3   8   2        6.52        9.37      0.57 o
  -2   8   2        6.08       10.37      1.16 o
  -1   8   2      279.68      291.70      2.85 o
   0   8   2       35.72       36.49      0.92 o
   1   8   2       18.56       22.86      0.72 o
   2   8   2       78.59       75.35      1.52 o
   3   8   2       34.59       32.28      0.95 o
   4   8   2        0.22       -0.40      0.40 o
   5   8   2        5.69        5.80      0.54 o
   6   8   2        0.18        0.47      0.65 o
  -5   9   2        4.08        5.11      0.85 o
  -4   9   2        0.28        0.92      0.64 o
  -3   9   2       15.32       13.53      0.78 o
  -2   9   2        2.74        4.12      0.62 o
  -1   9   2      512.61      508.84      5.52 o
   0   9   2      162.74      154.89      4.96 o
   1   9   2      310.94      309.64      3.31 o
   2   9   2      216.62      213.15      2.72 o
   3   9   2        4.96        4.52      0.55 o
   4   9   2        0.26        0.26      0.59 o
   5   9   2       14.84       16.88      1.09 o
   6   9   2        0.97        0.23      0.81 o
  -5  10   2        0.10        1.05      0.80 o
  -4  10   2       49.00       55.38      1.72 o
  -3  10   2        0.74        0.28      0.53 o
  -2  10   2        1.56        2.04      0.57 o
  -1  10   2       16.79       23.15      1.00 o
   0  10   2       95.84      101.47      3.62 o
   1  10   2       35.34       32.53      1.41 o
   2  10   2        4.77        4.22      0.65 o
   3  10   2       51.70       50.60      1.40 o
   4  10   2       68.96       77.47      4.05 o
   5  10   2       22.82       23.33      1.52 o
  -4  11   2        7.83        6.08      1.05 o
  -3  11   2       13.70        9.96      0.90 o
  -2  11   2        9.00        5.53      0.82 o
  -1  11   2       13.47       11.10      1.37 o
   0  11   2        2.03        0.21      0.71 o
   1  11   2       19.10       17.77      1.36 o
   2  11   2       12.65       10.98      1.05 o
   3  11   2       30.25       33.92      1.32 o
   4  11   2        6.60        8.39      0.97 o
   5  11   2        0.19        0.53      0.73 o
  -3  12   2        3.15        3.73      1.21 o
  -2  12   2        0.41        0.31      0.88 o
  -1  12   2        1.52        0.43      0.88 o
   0  12   2        6.00        4.37      0.89 o
   1  12   2       38.24       38.78      1.72 o
   2  12   2        4.01        3.05      0.80 o
   3  12   2        4.16        4.83      0.88 o
   4  12   2        0.07       -1.02      1.02 o
  -3  13   2        4.68        9.19      1.54 o
  -2  13   2       14.10       11.36      1.66 o
  -1  13   2        1.77        0.00      0.95 o
   0  13   2        2.02        0.94      0.99 o
   1  13   2        0.19       -0.77      0.77 o
   2  13   2        0.00       -0.76      0.76 o
   3  13   2        0.12       -0.87      0.87 o
  -1  14   2        1.09        1.00      1.09 o
   0  14   2        1.23        0.87      1.02 o
   1  14   2        5.85        7.55      1.28 o
   2  14   2        2.32        1.86      1.09 o
  -2 -14   3        5.76        6.94      2.28 o
  -1 -14   3       11.35       10.88      1.23 o
   0 -14   3        1.39        2.49      1.14 o
   1 -14   3        9.49        9.95      1.17 o
  -3 -13   3       32.48       36.05      1.80 o
  -2 -13   3       23.22       27.30      1.67 o
  -1 -13   3       15.69       19.08      1.64 o
   0 -13   3       16.46       19.85      1.64 o
   1 -13   3        8.27        6.66      1.16 o
   2 -13   3        3.21        5.75      1.07 o
  -4 -12   3       11.13       10.39      1.46 o
  -3 -12   3       24.35       24.22      1.74 o
  -2 -12   3       30.97       37.80      1.69 o
  -1 -12   3       29.91       25.59      2.28 o
   0 -12   3       15.01       14.34      1.01 o
   1 -12   3        0.00        0.87      0.64 o
   2 -12   3        0.02       -0.05      0.65 o
   3 -12   3        0.02        0.00      0.88 o
  -5 -11   3        0.41       -0.70      1.19 o
  -4 -11   3        0.13       -0.75      0.75 o
  -3 -11   3        0.77        1.96      0.73 o
  -2 -11   3      196.55      187.70      4.06 o
  -1 -11   3       15.36       14.53      1.61 o
   0 -11   3        1.79        1.44      0.62 o
   1 -11   3       15.88       13.04      0.99 o
   2 -11   3        0.12       -0.77      0.77 o
   3 -11   3        0.09        0.56      0.81 o
   4 -11   3       13.64       15.65      1.36 o
  -5 -10   3        2.27        0.50      0.68 o
  -4 -10   3        0.37        0.42      0.66 o
  -3 -10   3        0.74        1.27      0.53 o
  -2 -10   3       91.55       89.37      1.99 o
  -1 -10   3      182.08      171.24      3.62 o
   0 -10   3       68.53       67.93      1.70 o
   1 -10   3       18.92       21.15      1.03 o
   2 -10   3        3.22        3.93      0.59 o
   3 -10   3        3.48        3.83      0.73 o
   4 -10   3       33.73       38.00      1.54 o
  -5  -9   3       13.87       14.90      1.09 o
  -4  -9   3      156.35      160.28      2.41 o
  -3  -9   3       37.20       35.23      1.46 o
  -2  -9   3       37.54       35.89      1.09 o
  -1  -9   3       13.05        8.64      0.58 o
   0  -9   3       88.88       80.22      1.56 o
   1  -9   3        1.13       -0.13      1.23 o
   2  -9   3        4.28        4.35      0.60 o
   3  -9   3       17.49       15.29      1.04 o
   4  -9   3        7.35        5.36      0.81 o
   5  -9   3        1.34        3.41      0.77 o
  -6  -8   3        0.00       -0.42      0.66 o
  -5  -8   3        4.92        2.51      0.70 o
  -4  -8   3       11.57       10.64      0.84 o
  -3  -8   3      134.87      132.12      1.99 o
  -2  -8   3       73.59       59.74      1.22 o
  -1  -8   3       15.18       12.57      0.56 o
   0  -8   3       17.60       11.72      0.61 o
   1  -8   3       56.09       48.68      1.08 o
   2  -8   3      288.07      299.90      3.83 o
   3  -8   3       14.37       23.05      0.92 o
   4  -8   3       14.59       11.51      0.94 o
   5  -8   3        1.65        1.93      0.68 o
  -6  -7   3        0.75        0.05      0.63 o
  -5  -7   3       26.42       27.50      1.20 o
  -4  -7   3       52.72       42.03      1.10 o
  -3  -7   3        9.08        5.56      0.60 o
  -2  -7   3      228.62      211.24      2.33 o
  -1  -7   3      376.36      355.63      3.78 o
   0  -7   3       90.70       74.60      1.19 o
   1  -7   3      167.04      146.51      1.94 o
   2  -7   3      129.74      121.25      1.58 o
   3  -7   3      255.38      243.18      2.70 o
   4  -7   3        0.02       -0.03      0.46 o
   5  -7   3        2.27        2.26      0.53 o
   6  -7   3        0.47        1.35      0.69 o
  -6  -6   3       25.67       24.02      1.04 o
  -5  -6   3        0.19        0.74      0.43 o
  -4  -6   3        4.54        2.26      0.42 o
  -3  -6   3        7.80        7.26      0.42 o
  -2  -6   3      339.43      309.82      2.93 o
  -1  -6   3     1116.96     1118.46      8.28 o
   0  -6   3      137.83      181.66      1.98 o
   1  -6   3      184.31      193.35      1.93 o
   2  -6   3      589.47      575.73      5.06 o
   3  -6   3        5.60        5.86      0.40 o
   4  -6   3        1.42        0.46      0.38 o
   5  -6   3        1.78        1.37      0.51 o
   6  -6   3        1.60        2.27      0.56 o
  -6  -5   3        0.27       -0.04      0.52 o
  -5  -5   3        0.04       -0.41      0.59 o
  -4  -5   3       64.09       60.33      1.02 o
  -3  -5   3      235.11      249.21      2.30 o
  -2  -5   3      258.29      257.26      2.31 o
  -1  -5   3      468.11      493.54      5.22 o
   0  -5   3     4237.10     4525.15     40.48 o
   1  -5   3      435.08      448.95      3.90 o
   2  -5   3       22.02       15.57      0.50 o
   3  -5   3       92.99       94.19      1.19 o
   4  -5   3       97.11       95.49      1.40 o
   5  -5   3       30.44       29.43      0.94 o
   6  -5   3       19.92       26.36      0.98 o
  -7  -4   3        8.71        8.19      0.80 o
  -6  -4   3       21.64       25.79      1.04 o
  -5  -4   3       42.59       39.99      1.09 o
  -4  -4   3       47.66       53.95      0.93 o
  -3  -4   3      126.50      152.93      1.66 o
  -2  -4   3      502.76      513.99      3.95 o
  -1  -4   3      364.27      388.68      4.40 o
   0  -4   3     1912.11     2088.04     18.66 o
   1  -4   3      398.64      421.58      3.63 o
   2  -4   3       68.15       63.45      1.06 o
   3  -4   3       23.51       20.75      0.48 o
   4  -4   3        8.63        9.90      0.52 o
   5  -4   3        1.29        1.41      0.41 o
   6  -4   3       23.21       20.97      1.00 o
  -7  -3   3        6.29        6.95      0.64 o
  -6  -3   3       31.55       30.79      1.01 o
  -5  -3   3        0.25        0.18      0.41 o
  -4  -3   3       39.69       35.68      0.70 o
  -3  -3   3       41.55       33.88      0.66 o
  -2  -3   3      635.99      702.34      5.59 o
  -1  -3   3       38.41       43.57      0.51 o
   0  -3   3      248.32      242.79      2.26 o
   1  -3   3     2327.97     2372.41     18.07 o
   2  -3   3       44.09       51.92      0.66 o
   3  -3   3        1.30        3.45      0.30 o
   4  -3   3        2.16        0.81      0.21 o
   5  -3   3       63.82       65.34      1.17 o
   6  -3   3       20.44       23.09      1.00 o
   7  -3   3        0.04       -0.59      0.59 o
  -7  -2   3        5.03        5.39      0.61 o
  -6  -2   3        1.57        0.68      0.47 o
  -5  -2   3       18.26       17.18      0.76 o
  -4  -2   3      103.75      114.94      1.23 o
  -3  -2   3      215.32      235.95      1.98 o
  -2  -2   3      187.78      217.53      1.76 o
  -1  -2   3     1412.44     1492.35     10.75 o
   0  -2   3     3673.24     3812.13     28.47 o
   1  -2   3      933.03      962.79      6.50 o
   2  -2   3      555.94      618.47      5.46 o
   3  -2   3      318.34      357.15      3.31 o
   4  -2   3        1.30        1.64      0.21 o
   5  -2   3        4.05        1.41      0.38 o
   6  -2   3        6.38        4.35      0.72 o
   7  -2   3        0.03        0.12      0.61 o
  -7  -1   3        0.01        0.03      0.49 o
  -6  -1   3        3.66        2.84      0.51 o
  -5  -1   3       92.69       97.98      1.52 o
  -4  -1   3      533.58      540.07      4.40 o
  -3  -1   3      478.85      477.78      3.45 o
  -2  -1   3     3958.30     4073.95     28.18 o
  -1  -1   3        3.35        2.39      0.30 o
   0  -1   3      151.13      138.15      2.92 o
   1  -1   3      237.72      228.48      1.66 o
   2  -1   3       34.43       37.72      1.62 o
   3  -1   3       15.00        8.89      1.13 o
   4  -1   3        0.03        0.77      0.38 o
   5  -1   3        6.39        5.54      0.92 o
   6  -1   3        0.01       -0.57      0.57 o
   7  -1   3        2.53        1.81      1.16 o
  -7   0   3        1.07        0.55      0.54 o
  -6   0   3       22.41       22.62      0.89 o
  -5   0   3      443.46      421.54      4.35 o
  -4   0   3       72.67       71.62      1.17 o
  -3   0   3      511.76      553.34      4.39 o
  -2   0   3      110.16      121.72      1.02 o
  -1   0   3     1062.93     1031.74      6.84 o
   0   0   3      277.37      237.80     10.66 o
   1   0   3     1513.93     1514.64     13.27 o
   2   0   3     1064.16      976.58     15.82 o
   3   0   3        1.84        3.04      0.35 o
   4   0   3      331.39      320.21      3.86 o
   5   0   3      101.31       96.66      3.47 o
   6   0   3      102.82       97.87      7.49 o
   7   0   3        0.29        0.41      0.63 o
  -7   1   3        0.22        0.27      0.53 o
  -6   1   3        1.73        2.00      0.51 o
  -5   1   3      127.18      136.90      2.93 o
  -4   1   3       65.14       52.83      0.84 o
  -3   1   3      222.01      193.38      1.75 o
  -2   1   3     1335.93     1384.39      9.76 o
  -1   1   3     4393.95     4376.32     32.66 o
   0   1   3      897.90      812.66     28.69 o
   1   1   3      132.38      120.85      1.06 o
   2   1   3       78.99       56.75      1.25 o
   3   1   3      422.88      449.62      5.78 o
   4   1   3       24.32       28.46      0.99 o
   5   1   3      386.81      379.81      5.07 o
   6   1   3       23.48       19.09      1.23 o
   7   1   3        0.12        0.20      0.62 o
  -7   2   3        0.68        1.06      0.57 o
  -6   2   3       16.92       19.66      0.98 o
  -5   2   3       89.08       95.22      2.55 o
  -4   2   3      101.99       89.88      1.12 o
  -3   2   3       10.99       11.20      0.39 o
  -2   2   3        7.10        7.16      0.24 o
  -1   2   3     5314.31     5197.73     35.79 o
   0   2   3     2927.64     2869.96     20.76 o
   1   2   3     5279.91     5336.40     44.65 o
   2   2   3     4786.01     5190.82     38.58 o
   3   2   3      913.46      956.92      8.74 o
   4   2   3        2.69        0.13      0.38 o
   5   2   3       46.35       48.77      1.66 o
   6   2   3       61.71       65.10      2.83 o
   7   2   3       15.05       13.14      1.02 o
  -7   3   3        3.45        4.82      0.72 o
  -6   3   3       17.39       20.50      1.04 o
  -5   3   3        3.24        3.94      0.83 o
  -4   3   3       13.71       10.89      0.64 o
  -3   3   3        2.65        4.54      0.28 o
  -2   3   3     1447.55     1500.42     10.58 o
  -1   3   3      332.93      330.56      2.84 o
   0   3   3     2081.06     2083.50     17.73 o
   1   3   3     5681.86     5725.42     39.33 o
   2   3   3      396.33      345.51      2.81 o
   3   3   3      136.40      122.20      1.21 o
   4   3   3       82.00       81.44      0.96 o
   5   3   3       39.55       35.70      0.86 o
   6   3   3        0.17        0.21      0.46 o
   7   3   3        0.72       -0.05      1.01 o
  -6   4   3        9.65        8.74      1.05 o
  -5   4   3        4.57        3.84      0.50 o
  -4   4   3        4.27        2.53      0.36 o
  -3   4   3       40.69       49.48      1.10 o
  -2   4   3      173.13      196.34      1.82 o
  -1   4   3      567.21      597.60      4.52 o
   0   4   3      376.87      413.94      3.61 o
   1   4   3        0.41        1.04      0.46 o
   2   4   3       55.00       95.77      1.03 o
   3   4   3      174.46      182.42      1.65 o
   4   4   3       31.64       35.03      0.58 o
   5   4   3       18.34       15.39      0.73 o
   6   4   3        0.39        1.08      0.51 o
   7   4   3        0.03        0.63      0.52 o
  -6   5   3        0.00       -0.58      0.58 o
  -5   5   3        0.75        0.39      0.50 o
  -4   5   3       21.17       19.54      0.63 o
  -3   5   3      160.16      166.16      1.73 o
  -2   5   3       70.04       69.18      0.89 o
  -1   5   3       59.30       60.09      0.71 o
   0   5   3      348.82      379.16      3.15 o
   1   5   3      732.91      744.40      6.35 o
   2   5   3        4.59        7.52      0.35 o
   3   5   3        9.12        5.11      0.27 o
   4   5   3       26.69       34.52      0.87 o
   5   5   3       49.73       39.98      0.87 o
   6   5   3        4.75        7.21      0.54 o
   7   5   3        0.83        1.05      0.61 o
  -6   6   3        1.45        0.77      0.73 o
  -5   6   3        0.58        0.17      0.53 o
  -4   6   3       13.60       12.31      0.59 o
  -3   6   3        1.17        2.64      0.31 o
  -2   6   3       83.26       80.02      1.00 o
  -1   6   3      134.79      137.75      1.31 o
   0   6   3      351.95      316.57      2.74 o
   1   6   3       46.22       40.15      0.68 o
   2   6   3        3.79        2.75      0.26 o
   3   6   3      230.74      237.06      2.69 o
   4   6   3       28.99       29.99      0.74 o
   5   6   3        8.35        9.66      0.55 o
   6   6   3        1.91        1.68      0.47 o
  -6   7   3        0.39       -0.43      0.71 o
  -5   7   3       20.61       15.72      1.01 o
  -4   7   3        0.45        1.26      0.47 o
  -3   7   3       38.91       46.48      0.87 o
  -2   7   3       36.71       35.67      0.74 o
  -1   7   3        8.93        9.31      0.53 o
   0   7   3       32.89       43.90      1.32 o
   1   7   3      377.80      359.63      3.57 o
   2   7   3       93.95       84.28      1.30 o
   3   7   3       46.17       39.22      0.90 o
   4   7   3        8.55        5.20      0.53 o
   5   7   3       17.45       14.57      0.85 o
   6   7   3        0.44        0.22      0.51 o
  -5   8   3       13.63       16.60      2.09 o
  -4   8   3        0.43        0.47      0.52 o
  -3   8   3      100.37       98.34      1.40 o
  -2   8   3       24.62       30.89      1.52 o
  -1   8   3        1.56        0.57      0.39 o
   0   8   3       69.99       71.30      1.02 o
   1   8   3       63.71       59.90      1.07 o
   2   8   3        1.87        3.88      0.52 o
   3   8   3       38.15       30.51      0.95 o
   4   8   3        7.88        8.57      0.63 o
   5   8   3        0.39        0.58      0.49 o
   6   8   3        0.01        0.88      0.64 o
  -5   9   3        7.59        9.85      1.11 o
  -4   9   3        0.63        0.65      0.62 o
  -3   9   3        1.74        3.57      0.61 o
  -2   9   3       41.51       48.18      1.73 o
  -1   9   3       25.69       27.65      2.33 o
   0   9   3        3.18        3.91      0.49 o
   1   9   3        1.19        1.27      0.55 o
   2   9   3      137.85      131.78      1.97 o
   3   9   3      138.37      133.19      1.99 o
   4   9   3       10.36        8.96      0.92 o
   5   9   3       25.12       26.81      1.36 o
   6   9   3        0.54        0.77      0.78 o
  -5  10   3       23.29       31.08      1.84 o
  -4  10   3        3.94        5.28      0.81 o
  -3  10   3       20.51       23.19      1.27 o
  -2  10   3        7.72        9.32      0.72 o
  -1  10   3       32.25       35.42      1.54 o
   0  10   3        3.98        5.20      0.96 o
   1  10   3        4.25        3.32      0.45 o
   2  10   3      298.79      299.27      4.63 o
   3  10   3       27.93       30.24      1.17 o
   4  10   3        7.43        8.34      0.90 o
   5  10   3        0.00        1.21      0.76 o
  -4  11   3       20.90       18.24      1.69 o
  -3  11   3        0.47        0.59      0.70 o
  -2  11   3        1.70        0.10      0.81 o
  -1  11   3       21.61       20.70      1.38 o
   0  11   3       32.65       24.79      1.45 o
   1  11   3       32.14       29.02      1.55 o
   2  11   3       46.30       47.78      1.45 o
   3  11   3       26.83       28.49      1.25 o
   4  11   3        4.93        5.59      0.90 o
   5  11   3       19.50       16.91      1.25 o
  -3  12   3        0.94        1.27      1.11 o
  -2  12   3        0.40        2.02      0.95 o
  -1  12   3        1.05        1.08      0.91 o
   0  12   3        0.25       -0.73      0.73 o
   1  12   3        1.14       -0.21      0.74 o
   2  12   3        0.01       -0.64      0.64 o
   3  12   3       19.35       22.84      1.52 o
   4  12   3        6.39        5.41      1.19 o
  -3  13   3        1.60        1.95      1.21 o
  -2  13   3       21.21       23.03      1.87 o
  -1  13   3        4.75        3.06      1.10 o
   0  13   3        2.79        1.15      0.86 o
   1  13   3       17.49       19.07      1.46 o
   2  13   3        5.86        6.35      1.01 o
   3  13   3       10.19       10.00      1.61 o
   4  13   3        0.55       -0.62      1.45 o
  -1  14   3        1.05        0.20      1.06 o
   0  14   3        3.51        2.08      1.09 o
   1  14   3        0.32       -0.92      0.94 o
   2  14   3        0.01       -0.93      0.95 o
  -1 -14   4       12.27       14.60      1.33 o
   0 -14   4        7.45        5.33      1.06 o
  -3 -13   4       21.65       26.19      1.66 o
  -2 -13   4       15.94       18.98      2.30 o
  -1 -13   4       16.38       15.38      1.22 o
   0 -13   4        0.18        0.32      0.80 o
   1 -13   4        6.96        9.33      0.99 o
   2 -13   4       47.36       57.60      2.16 o
  -4 -12   4       11.52       10.33      1.71 o
  -3 -12   4        2.86        3.17      0.90 o
  -2 -12   4        3.72        3.38      0.83 o
  -1 -12   4        0.36       -0.34      0.70 o
   0 -12   4        4.67        6.42      0.82 o
   1 -12   4       20.96       26.27      1.25 o
   2 -12   4       16.59       18.82      1.12 o
   3 -12   4        5.05        4.66      1.20 o
  -4 -11   4        4.61        5.49      1.24 o
  -3 -11   4       44.89       45.37      1.78 o
  -2 -11   4        0.03       -0.13      0.69 o
  -1 -11   4        1.31        2.12      0.81 o
   0 -11   4       36.34       35.75      1.41 o
   1 -11   4       11.03       10.89      1.64 o
   2 -11   4        3.45        3.76      0.60 o
   3 -11   4        8.88        9.54      1.10 o
   4 -11   4       10.52       16.47      1.37 o
  -5 -10   4        2.25        2.83      0.90 o
  -4 -10   4        0.47        0.20      0.98 o
  -3 -10   4      125.70      131.28      2.39 o
  -2 -10   4       18.42       15.15      1.41 o
  -1 -10   4       72.33       68.75      2.16 o
   0 -10   4       21.89       17.84      1.40 o
   1 -10   4       15.08       14.50      0.94 o
   2 -10   4       27.65       28.29      1.08 o
   3 -10   4       10.95       12.71      0.94 o
   4 -10   4        1.21        1.71      0.76 o
  -5  -9   4        0.28        0.41      0.66 o
  -4  -9   4        5.66        5.58      0.95 o
  -3  -9   4        1.29        1.89      0.52 o
  -2  -9   4       62.85       62.49      1.31 o
  -1  -9   4       11.63        9.24      0.81 o
   0  -9   4       33.80       30.90      1.27 o
   1  -9   4      258.89      255.41      3.41 o
   2  -9   4       15.90       12.90      0.80 o
   3  -9   4        5.21        2.86      0.63 o
   4  -9   4       40.36       48.33      1.57 o
   5  -9   4        0.15        0.83      0.72 o
  -6  -8   4        3.01        4.46      0.79 o
  -5  -8   4        2.34        4.53      0.75 o
  -4  -8   4       76.73       84.47      1.66 o
  -3  -8   4      114.01      110.26      1.83 o
  -2  -8   4       31.16       25.54      1.00 o
  -1  -8   4       89.94       81.70      1.34 o
   0  -8   4       31.58       30.97      0.86 o
   1  -8   4        2.80        2.17      0.43 o
   2  -8   4     1010.80     1011.98      9.22 o
   3  -8   4        0.71        1.22      0.43 o
   4  -8   4        0.30       -0.30      0.49 o
   5  -8   4        2.17        0.35      0.63 o
  -6  -7   4        3.23        3.16      0.74 o
  -5  -7   4       12.27       13.11      1.05 o
  -4  -7   4        4.98        4.87      0.51 o
  -3  -7   4      335.55      335.14      3.54 o
  -2  -7   4      162.90      165.99      1.86 o
  -1  -7   4        4.93        5.07      0.33 o
   0  -7   4        0.14       -0.62      0.62 o
   1  -7   4      445.02      398.39      4.21 o
   2  -7   4      107.76       91.09      1.36 o
   3  -7   4      386.60      386.22      3.92 o
   4  -7   4        5.00        6.34      0.59 o
   5  -7   4        0.16        0.29      0.52 o
   6  -7   4        8.43       11.94      1.54 o
  -6  -6   4        0.69        1.17      0.59 o
  -5  -6   4        0.55       -0.37      0.44 o
  -4  -6   4      211.05      208.32      2.26 o
  -3  -6   4       25.85       29.56      0.87 o
  -2  -6   4      103.15       95.46      1.17 o
  -1  -6   4      308.12      316.73      2.96 o
   0  -6   4       87.88       92.35      1.13 o
   1  -6   4        8.73        6.64      0.37 o
   2  -6   4        0.00       -0.32      0.32 o
   3  -6   4        9.53       12.69      1.01 o
   4  -6   4        3.11        3.19      0.48 o
   5  -6   4        0.96        1.21      0.49 o
   6  -6   4        3.49        2.87      0.55 o
  -6  -5   4       31.96       34.08      1.37 o
  -5  -5   4        5.85        4.72      0.61 o
  -4  -5   4       25.68       27.04      0.79 o
  -3  -5   4        1.69        2.46      0.51 o
  -2  -5   4      200.11      204.56      1.99 o
  -1  -5   4      126.92      150.20      1.58 o
   0  -5   4      127.32      140.97      1.49 o
   1  -5   4        2.74        2.09      0.27 o
   2  -5   4      271.32      270.20      2.37 o
   3  -5   4      178.97      179.90      1.74 o
   4  -5   4       91.53       91.06      1.37 o
   5  -5   4       10.30        7.29      0.55 o
   6  -5   4        0.95       -0.03      0.47 o
  -7  -4   4        2.51        2.69      0.87 o
  -6  -4   4        2.39        1.30      0.55 o
  -5  -4   4        7.59        5.65      0.57 o
  -4  -4   4       85.16       88.24      1.24 o
  -3  -4   4        0.05        0.42      0.25 o
  -2  -4   4      372.83      411.25      3.24 o
  -1  -4   4       40.60       34.49      0.60 o
   0  -4   4      490.84      579.21      6.37 o
   1  -4   4      801.41      871.21      6.68 o
   2  -4   4      159.58      156.15      1.40 o
   3  -4   4       12.15       11.72      0.44 o
   4  -4   4       17.17       15.46      0.94 o
   5  -4   4       39.55       38.55      0.95 o
   6  -4   4       19.79       14.47      0.92 o
  -7  -3   4        0.98        1.60      0.66 o
  -6  -3   4        1.44        1.05      0.52 o
  -5  -3   4      157.05      155.75      2.06 o
  -4  -3   4       51.49       52.69      0.91 o
  -3  -3   4       83.82       87.36      1.11 o
  -2  -3   4        2.28        2.08      0.22 o
  -1  -3   4      156.00      162.06      1.48 o
   0  -3   4       53.10       55.19      1.03 o
   1  -3   4     1138.11     1132.35      8.05 o
   2  -3   4       32.87       36.01      0.53 o
   3  -3   4       20.15       24.86      0.66 o
   4  -3   4       21.97       21.44      0.55 o
   5  -3   4       21.04       25.03      1.09 o
   6  -3   4        0.05        0.01      0.47 o
   7  -3   4        0.13        0.65      0.95 o
  -7  -2   4        1.28        1.41      0.54 o
  -6  -2   4        0.00       -0.29      0.47 o
  -5  -2   4       25.47       30.80      0.95 o
  -4  -2   4       54.27       49.62      0.82 o
  -3  -2   4      307.37      300.07      2.63 o
  -2  -2   4      455.86      524.94      4.48 o
  -1  -2   4      569.15      549.31      5.78 o
   0  -2   4      360.71      355.08      4.47 o
   1  -2   4      531.11      564.67      4.03 o
   2  -2   4       48.12       72.00      0.83 o
   3  -2   4       32.18       21.36      1.48 o
   4  -2   4       21.74       23.02      0.54 o
   5  -2   4       13.58       11.88      0.69 o
   6  -2   4        0.85        0.27      0.44 o
   7  -2   4        0.07       -0.37      0.53 o
  -7  -1   4        4.74        4.41      0.64 o
  -6  -1   4        6.07        5.41      0.56 o
  -5  -1   4       14.49       17.49      0.99 o
  -4  -1   4      288.46      281.56      2.53 o
  -3  -1   4      608.36      706.25      4.99 o
  -2  -1   4      566.24      582.33      4.30 o
  -1  -1   4      114.63      132.28      1.18 o
   0  -1   4     1858.53     1812.38     17.16 o
   1  -1   4     1135.74     1106.12      7.46 o
   2  -1   4      267.50      277.85      6.74 o
   3  -1   4       24.17       24.70      1.39 o
   4  -1   4      210.95      205.50      4.54 o
   5  -1   4        1.14        0.74      0.46 o
   6  -1   4       32.88       29.04      1.93 o
   7  -1   4        0.01       -0.45      0.52 o
  -7   0   4        0.66        0.65      0.58 o
  -6   0   4        4.42        2.59      0.58 o
  -5   0   4       11.33       13.49      0.84 o
  -4   0   4       30.76       28.32      0.88 o
  -3   0   4        0.90        0.49      0.27 o
  -2   0   4       39.37       29.99      0.57 o
  -1   0   4       65.70       62.05      0.58 o
   0   0   4      521.98      515.57      6.09 o
   1   0   4     1093.95     1123.32      9.00 o
   2   0   4      176.76      163.33      3.22 o
   3   0   4      527.98      517.90      9.08 o
   4   0   4       29.86       28.17      1.48 o
   5   0   4      174.49      183.92      5.25 o
   6   0   4       40.02       40.12      3.38 o
   7   0   4        0.98        1.20      0.56 o
  -7   1   4        0.09       -0.29      0.55 o
  -6   1   4        6.57        6.39      0.59 o
  -5   1   4       52.50       51.34      1.39 o
  -4   1   4        3.18        2.95      0.45 o
  -3   1   4      138.18      114.49      1.22 o
  -2   1   4       72.98       79.88      0.76 o
  -1   1   4     3728.37     3620.20     26.06 o
   0   1   4      148.23      145.19      1.82 o
   1   1   4    10778.31    10356.51    231.05 o
   2   1   4      268.73      274.15      4.15 o
   3   1   4      445.02      462.16      6.84 o
   4   1   4       57.59       70.71      1.50 o
   5   1   4      113.51      127.31      5.04 o
   6   1   4       16.17       15.29      1.26 o
   7   1   4        0.00       -0.55      0.55 o
  -7   2   4        2.45        3.05      0.73 o
  -6   2   4        0.75        1.03      0.54 o
  -5   2   4      115.37      125.04      2.14 o
  -4   2   4      374.99      381.75      3.56 o
  -3   2   4       24.86       34.52      0.64 o
  -2   2   4       73.80       91.80      1.31 o
  -1   2   4     5303.17     5204.48     38.28 o
   1   2   4     5020.73     4827.64     37.16 o
   2   2   4       96.42       85.29      1.34 o
   3   2   4       38.59       50.67      0.79 o
   4   2   4       14.52       13.78      1.46 o
   5   2   4      103.21       96.50      1.41 o
   6   2   4        1.29        1.26      0.58 o
   7   2   4        0.73        1.06      0.74 o
  -7   3   4        5.73        7.09      0.97 o
  -6   3   4       39.32       46.02      1.35 o
  -5   3   4       80.64       88.07      1.57 o
  -4   3   4       10.59       15.33      1.03 o
  -3   3   4       80.00       86.01      1.46 o
  -2   3   4     1824.09     1859.03     13.76 o
  -1   3   4      186.38      229.12      3.77 o
   0   3   4      170.53      205.06      3.15 o
   1   3   4        6.12        6.54      0.25 o
   2   3   4       41.04       31.21      0.45 o
   3   3   4      252.76      246.78      2.15 o
   4   3   4       20.46       21.11      0.45 o
   5   3   4        4.10        3.69      0.53 o
   6   3   4       10.35       11.10      0.74 o
   7   3   4       23.17       24.14      1.18 o
  -6   4   4        2.83        2.59      0.63 o
  -5   4   4        0.01       -0.44      0.44 o
  -4   4   4       26.99       19.10      0.72 o
  -3   4   4       64.67       71.42      0.94 o
  -2   4   4       33.91       25.97      0.64 o
  -1   4   4       79.65       75.70      1.21 o
   0   4   4      258.51      273.23      2.51 o
   1   4   4     2315.95     2391.46     18.98 o
   2   4   4       43.24       43.66      0.91 o
   3   4   4        1.97        1.03      0.22 o
   4   4   4        5.93        6.83      0.36 o
   5   4   4       27.59       31.52      0.68 o
   6   4   4        2.77        1.31      0.43 o
   7   4   4       10.66       12.54      1.04 o
  -6   5   4        1.54        1.46      0.73 o
  -5   5   4       67.57       68.52      1.84 o
  -4   5   4       18.98       21.35      1.13 o
  -3   5   4       46.03       47.01      0.81 o
  -2   5   4      308.84      301.77      2.70 o
  -1   5   4        0.46        2.89      0.38 o
   0   5   4       75.90       69.94      1.08 o
   1   5   4      317.58      360.83      3.04 o
   2   5   4       10.74       13.85      0.50 o
   3   5   4       99.26      120.22      1.70 o
   4   5   4      218.37      227.45      2.18 o
   5   5   4        8.01        8.83      0.70 o
   6   5   4       22.76       23.79      1.07 o
   7   5   4        0.13        0.52      0.62 o
  -6   6   4        0.62       -0.69      0.69 o
  -5   6   4       34.17       32.40      2.30 o
  -4   6   4        3.49        2.79      0.46 o
  -3   6   4        0.04        0.10      0.27 o
  -2   6   4        2.90        1.05      0.24 o
  -1   6   4        6.11        6.57      0.33 o
   0   6   4       36.65       38.49      0.69 o
   1   6   4        9.91        4.94      0.29 o
   2   6   4       29.58       31.92      0.68 o
   3   6   4      185.73      223.93      2.57 o
   4   6   4        0.70       -0.28      0.35 o
   5   6   4       13.53       10.86      0.94 o
   6   6   4        1.54        1.69      0.45 o
  -6   7   4        1.60        1.04      0.75 o
  -5   7   4        2.42        1.52      0.69 o
  -4   7   4       65.95       61.21      1.28 o
  -3   7   4       19.21       18.99      0.66 o
  -2   7   4       11.90       13.63      0.50 o
  -1   7   4       73.64       72.39      0.96 o
   0   7   4      109.85      113.81      1.24 o
   1   7   4        0.05        0.14      0.24 o
   2   7   4       83.95       76.53      1.25 o
   3   7   4       12.80       10.18      0.52 o
   4   7   4      117.78      111.89      1.84 o
   5   7   4       30.53       31.06      1.02 o
   6   7   4        0.10        1.00      0.49 o
  -5   8   4        4.62        2.98      0.75 o
  -4   8   4       32.43       26.34      1.23 o
  -3   8   4       11.18        9.35      0.62 o
  -2   8   4       52.81       56.92      0.97 o
  -1   8   4       64.42       59.35      0.96 o
   0   8   4       19.17       21.45      0.56 o
   1   8   4       13.79       11.26      0.70 o
   2   8   4        0.46        0.69      0.34 o
   3   8   4      113.68      107.88      1.67 o
   4   8   4       69.06       68.65      1.96 o
   5   8   4        0.07       -0.15      0.45 o
   6   8   4        3.67        4.61      0.63 o
  -5   9   4        6.43        8.35      1.05 o
  -4   9   4        2.76        2.78      0.81 o
  -3   9   4        2.07        3.17      0.59 o
  -2   9   4      277.64      262.36      3.29 o
  -1   9   4       15.88       18.04      0.91 o
   0   9   4        2.42        1.72      0.41 o
   1   9   4        0.06        0.29      0.29 o
   2   9   4        0.01       -0.44      0.44 o
   3   9   4       19.53       23.59      0.96 o
   4   9   4        2.00        1.24      0.55 o
   5   9   4        1.04        1.95      0.65 o
   6   9   4       25.40       37.72      2.58 o
  -5  10   4        2.02        4.39      1.28 o
  -4  10   4        0.47        0.41      0.81 o
  -3  10   4        8.20        5.13      0.69 o
  -2  10   4        2.42        2.26      0.53 o
  -1  10   4       97.19       95.96      3.57 o
   0  10   4      707.44      722.01     19.05 o
   1  10   4        3.71        3.61      0.59 o
   2  10   4        3.54        5.48      0.65 o
   3  10   4       14.06       11.09      0.99 o
   4  10   4       37.26       39.92      1.57 o
   5  10   4       18.40       17.35      1.27 o
  -4  11   4        0.15        2.69      1.45 o
  -3  11   4        5.78        6.14      1.10 o
  -2  11   4        3.30        2.85      0.95 o
  -1  11   4      245.21      235.18      8.05 o
   0  11   4        1.76        1.64      0.76 o
   1  11   4        0.57        0.46      0.76 o
   2  11   4       19.29       18.37      1.06 o
   3  11   4        0.09       -0.36      0.55 o
   4  11   4       29.48       29.72      1.76 o
   5  11   4        1.37        1.37      0.81 o
  -3  12   4       21.71       28.60      3.83 o
  -2  12   4        2.79        3.43      1.04 o
  -1  12   4        0.01        0.29      1.04 o
   0  12   4        9.36        8.87      1.50 o
   1  12   4        7.43        4.21      0.87 o
   2  12   4        4.64        3.33      0.82 o
   3  12   4        0.03        0.96      0.76 o
   4  12   4        2.06        3.37      1.14 o
  -3  13   4        0.08       -0.72      1.35 o
  -2  13   4       10.98       13.79      1.61 o
  -1  13   4        2.16        1.87      1.45 o
   0  13   4        0.10       -0.75      0.75 o
   1  13   4       11.48        8.98      1.09 o
   2  13   4        1.73        1.42      0.82 o
   3  13   4        5.14        5.89      1.27 o
   4  13   4        1.36        1.35      1.55 o
  -1  14   4        0.18       -0.99      0.99 o
   0  14   4        0.65       -0.57      1.02 o
   1  14   4        4.59        4.13      1.19 o
   2  14   4        5.60        5.74      1.19 o
  -3 -13   5        5.98        9.94      2.59 o
  -2 -13   5       56.73       70.29      2.28 o
  -1 -13   5        2.46        3.79      0.92 o
   0 -13   5       38.37       39.99      1.54 o
   1 -13   5        0.01        1.42      0.73 o
   2 -13   5        5.88       12.14      1.26 o
  -4 -12   5        0.39       -0.57      1.13 o
  -3 -12   5       30.08       32.22      2.41 o
  -2 -12   5       44.42       52.57      1.97 o
  -1 -12   5       20.34       17.43      1.20 o
   0 -12   5        2.70        4.14      0.70 o
   1 -12   5        6.64        9.30      0.85 o
   2 -12   5       10.84       12.46      0.99 o
   3 -12   5       35.61       41.06      1.98 o
  -4 -11   5        4.32        4.59      0.92 o
  -3 -11   5       44.71       47.50      1.81 o
  -2 -11   5        6.79        6.75      0.87 o
  -1 -11   5       16.24       15.10      1.08 o
   0 -11   5        1.75        0.35      0.55 o
   1 -11   5       26.19       25.02      1.28 o
   2 -11   5        5.04        5.71      0.73 o
   3 -11   5        0.01       -0.49      0.78 o
   4 -11   5        0.22       -0.54      0.90 o
  -5 -10   5        1.02        1.30      0.87 o
  -4 -10   5        0.01       -0.58      0.58 o
  -3 -10   5       28.53       27.24      1.70 o
  -2 -10   5       16.98       14.94      0.92 o
  -1 -10   5       37.85       38.26      2.79 o
   0 -10   5        0.03       -0.40      0.54 o
   1 -10   5       32.13       28.99      1.03 o
   2 -10   5        0.12       -0.16      0.41 o
   3 -10   5        7.40        6.52      0.78 o
   4 -10   5        0.11        0.41      0.68 o
  -5  -9   5        5.38        4.54      0.78 o
  -4  -9   5        4.21        3.37      0.61 o
  -3  -9   5        9.71       10.06      0.68 o
  -2  -9   5      165.64      157.57      2.24 o
  -1  -9   5       22.91       20.83      0.94 o
   0  -9   5      237.90      219.03      3.09 o
   1  -9   5      110.81      104.53      1.69 o
   2  -9   5        8.62        8.38      0.55 o
   3  -9   5        4.82        4.35      0.65 o
   4  -9   5        3.77        3.60      0.74 o
   5  -9   5       10.71       12.70      1.21 o
  -6  -8   5        0.54        0.53      0.72 o
  -5  -8   5        2.29        1.87      0.70 o
  -4  -8   5       49.82       50.59      1.33 o
  -3  -8   5       34.24       29.05      1.06 o
  -2  -8   5        0.21       -0.17      0.41 o
  -1  -8   5       74.05       72.78      1.27 o
   0  -8   5      176.00      177.12      2.07 o
   1  -8   5       42.90       42.93      1.15 o
   2  -8   5        0.35       -0.15      0.92 o
   3  -8   5       81.05       72.14      1.31 o
   4  -8   5        0.97        0.61      0.59 o
   5  -8   5       18.05       19.33      1.17 o
  -6  -7   5        0.18       -0.67      0.67 o
  -5  -7   5        0.67        0.97      0.65 o
  -4  -7   5       57.24       50.60      1.36 o
  -3  -7   5       32.09       27.65      1.34 o
  -2  -7   5        7.00        7.76      0.44 o
  -1  -7   5      145.93      142.47      1.91 o
   0  -7   5      238.78      238.21      2.50 o
   1  -7   5        8.00        9.64      0.58 o
   2  -7   5      210.57      189.97      2.03 o
   3  -7   5      605.25      618.85      5.89 o
   4  -7   5        5.74        7.21      0.75 o
   5  -7   5        1.18        0.37      0.50 o
   6  -7   5        0.29        0.66      0.66 o
  -6  -6   5        0.12        1.15      0.60 o
  -5  -6   5        7.33        7.57      0.67 o
  -4  -6   5      181.81      167.29      1.98 o
  -3  -6   5      443.27      447.59      4.47 o
  -2  -6   5      630.88      628.50      5.47 o
  -1  -6   5       83.15       83.02      1.12 o
   0  -6   5      388.32      418.93      3.75 o
   1  -6   5       13.44       15.82      0.56 o
   2  -6   5      146.01      143.41      1.57 o
   3  -6   5       23.62       34.99      1.28 o
   4  -6   5        7.68        6.59      0.55 o
   5  -6   5        6.29        5.89      0.56 o
   6  -6   5       22.88       29.77      1.06 o
  -6  -5   5        4.01        3.71      0.74 o
  -5  -5   5        7.35        5.30      0.75 o
  -4  -5   5       92.32      102.01      1.46 o
  -3  -5   5      217.91      221.00      2.16 o
  -2  -5   5       54.79       58.57      0.89 o
  -1  -5   5        4.31        7.40      0.33 o
   0  -5   5      276.26      290.53      2.51 o
   1  -5   5      111.52      102.84      1.16 o
   2  -5   5      402.77      397.16      3.49 o
   3  -5   5      297.48      278.04      2.60 o
   4  -5   5      109.41      101.58      1.60 o
   5  -5   5        9.34       12.39      0.74 o
   6  -5   5        3.74        3.63      0.63 o
  -6  -4   5       15.79       13.42      0.93 o
  -5  -4   5        9.20       10.89      0.68 o
  -4  -4   5       45.61       53.97      1.00 o
  -3  -4   5      170.30      175.93      1.90 o
  -2  -4   5       82.17       69.70      0.88 o
  -1  -4   5     1044.65     1126.53      9.30 o
   0  -4   5      188.59      248.32      2.13 o
   1  -4   5     1107.08     1255.99      9.56 o
   2  -4   5       70.80       83.75      0.89 o
   3  -4   5      188.46      185.92      1.80 o
   4  -4   5        5.34        9.07      0.80 o
   5  -4   5        8.82        8.66      0.55 o
   6  -4   5        2.07        0.94      0.53 o
  -7  -3   5        0.64        0.78      0.66 o
  -6  -3   5        1.12        1.25      0.56 o
  -5  -3   5        4.98        4.35      0.57 o
  -4  -3   5        7.78       10.61      0.66 o
  -3  -3   5       60.06       49.42      0.83 o
  -2  -3   5       61.54       43.34      0.70 o
  -1  -3   5      106.39      109.09      1.17 o
   0  -3   5      578.32      599.50      4.63 o
   1  -3   5      204.81      218.79      1.73 o
   2  -3   5      177.33      168.50      1.59 o
   3  -3   5       63.09       61.74      1.20 o
   4  -3   5        0.01        0.26      0.22 o
   5  -3   5       28.91       27.36      0.92 o
   6  -3   5        1.28        0.67      0.47 o
  -7  -2   5        6.40        6.49      0.75 o
  -6  -2   5        0.37        0.23      0.48 o
  -5  -2   5       32.62       32.43      1.24 o
  -4  -2   5        5.03        3.92      0.34 o
  -3  -2   5      315.28      385.86      3.31 o
  -2  -2   5      572.51      613.91      5.23 o
  -1  -2   5        4.43        1.98      0.19 o
   0  -2   5      599.46      574.43      4.43 o
   1  -2   5        6.26        9.41      0.26 o
   2  -2   5      104.96      111.59      1.09 o
   3  -2   5        4.37        4.31      0.28 o
   4  -2   5        1.15        1.68      0.28 o
   5  -2   5       20.81       20.85      0.73 o
   6  -2   5        6.37        6.71      0.66 o
   7  -2   5       10.10       12.34      1.17 o
  -7  -1   5        3.85        5.31      0.78 o
  -6  -1   5        2.84        3.73      0.54 o
  -5  -1   5       61.89       51.88      1.17 o
  -4  -1   5       57.18       65.66      1.09 o
  -3  -1   5      134.97      155.50      2.49 o
  -2  -1   5       26.91       24.41      0.50 o
  -1  -1   5     1044.24     1010.61      8.77 o
   0  -1   5      936.89      957.71      6.76 o
   1  -1   5      605.23      644.54      4.59 o
   2  -1   5     2202.11     2164.08     17.43 o
   3  -1   5       74.71       74.91      2.15 o
   4  -1   5        8.72        7.22      1.02 o
   5  -1   5        3.38        1.94      0.73 o
   6  -1   5        0.81        0.75      0.38 o
   7  -1   5        2.65        1.58      0.78 o
  -7   0   5        3.75        4.57      0.77 o
  -6   0   5        0.13       -0.31      0.47 o
  -5   0   5        5.38        1.82      0.51 o
  -4   0   5       33.86       35.19      0.85 o
  -3   0   5       27.73       26.69      0.72 o
  -2   0   5        8.92        6.67      0.45 o
  -1   0   5      508.22      508.49      4.22 o
   0   0   5     3725.69     3815.98     27.11 o
   1   0   5        1.00        1.75      0.24 o
   2   0   5       54.03       43.29      0.70 o
   3   0   5      347.28      374.52      6.84 o
   4   0   5      256.86      258.84      3.57 o
   5   0   5        4.26        6.15      1.16 o
   6   0   5        0.17        0.23      1.07 o
   7   0   5        3.09        3.67      0.57 o
  -7   1   5        2.32        1.95      0.72 o
  -6   1   5        1.92        1.45      0.68 o
  -5   1   5       16.03       12.46      0.80 o
  -4   1   5       50.67       36.17      0.85 o
  -3   1   5        9.10        8.08      0.40 o
  -2   1   5        0.23        0.28      0.15 o
  -1   1   5      160.59      181.42      2.65 o
   0   1   5     2855.25     3088.06     24.68 o
   1   1   5      868.38      819.66      6.14 o
   2   1   5      244.41      267.27      2.80 o
   3   1   5        2.39        5.56      1.14 o
   4   1   5       97.26      105.76      1.90 o
   5   1   5        5.29        3.73      1.39 o
   6   1   5        3.26        2.97      1.21 o
   7   1   5        0.74        0.53      0.50 o
  -7   2   5        0.88        0.21      0.70 o
  -6   2   5        2.30        2.26      0.63 o
  -5   2   5       28.12       26.95      0.98 o
  -4   2   5        8.22        5.81      0.49 o
  -3   2   5       27.25       29.10      1.66 o
  -2   2   5       50.35       45.36      0.66 o
  -1   2   5     1248.07     1280.61     10.09 o
   0   2   5     1668.65     1723.01     12.62 o
   1   2   5       19.26       16.59      0.39 o
   2   2   5      677.12      733.39      6.10 o
   3   2   5      371.87      378.46      5.74 o
   4   2   5       46.51       46.83      2.66 o
   5   2   5       19.17       23.23      1.12 o
   6   2   5       33.44       32.26      1.35 o
   7   2   5       10.59       10.50      1.35 o
  -6   3   5        3.42        4.71      0.67 o
  -5   3   5       17.64       20.16      0.91 o
  -4   3   5       56.94       62.27      2.63 o
  -3   3   5        7.03        5.48      0.36 o
  -2   3   5       95.78       70.02      0.88 o
  -1   3   5      669.95      688.55      5.17 o
   0   3   5       12.27       10.51      0.37 o
   1   3   5      324.25      314.50      2.44 o
   2   3   5       52.87       53.82      0.68 o
   3   3   5       80.03       93.60      1.03 o
   4   3   5        0.75        1.25      0.28 o
   5   3   5       28.82       25.87      0.74 o
   6   3   5        0.73        0.19      0.43 o
   7   3   5       12.66       11.93      0.96 o
  -6   4   5        0.56        1.71      0.72 o
  -5   4   5        6.02        7.33      0.62 o
  -4   4   5       25.90       21.69      0.78 o
  -3   4   5        8.96        7.05      0.38 o
  -2   4   5      148.74      188.20      1.80 o
  -1   4   5      353.45      350.96      2.98 o
   0   4   5     2059.29     2047.50     17.18 o
   1   4   5      131.39      133.24      1.29 o
   2   4   5      908.15      957.81      7.45 o
   3   4   5      322.54      319.94      2.84 o
   4   4   5       50.68       48.53      0.94 o
   5   4   5       13.99        9.35      0.65 o
   6   4   5       19.49       21.87      1.32 o
   7   4   5        6.38        6.10      0.69 o
  -6   5   5        0.42        0.55      0.76 o
  -5   5   5        3.20        2.44      0.58 o
  -4   5   5       28.06       27.78      1.35 o
  -3   5   5        1.53        1.33      0.28 o
  -2   5   5       59.49       55.76      0.87 o
  -1   5   5        0.35        0.62      0.59 o
   0   5   5      758.01      827.25      7.07 o
   1   5   5        1.08        1.13      0.28 o
   2   5   5      171.60      216.54      2.54 o
   3   5   5        1.71        2.98      0.26 o
   4   5   5        0.25        0.35      0.28 o
   5   5   5        9.04       10.33      0.66 o
   6   5   5        0.53        0.88      0.51 o
   7   5   5        0.65        0.62      0.62 o
  -6   6   5        0.69       -0.69      0.69 o
  -5   6   5        0.05        0.20      0.91 o
  -4   6   5       11.76       10.35      0.81 o
  -3   6   5       12.54        8.77      0.47 o
  -2   6   5        7.04        7.18      0.38 o
  -1   6   5      155.45      172.88      2.55 o
   0   6   5        0.38        1.04      0.21 o
   1   6   5        3.32        2.22      0.26 o
   2   6   5       13.87       12.06      0.52 o
   3   6   5        0.53        0.76      0.32 o
   4   6   5        8.83        4.77      0.79 o
   5   6   5        2.56        2.22      0.41 o
   6   6   5       10.21       12.30      0.75 o
  -6   7   5        0.12       -0.75      0.75 o
  -5   7   5       18.61       17.69      1.70 o
  -4   7   5       60.17       51.19      1.37 o
  -3   7   5        0.72        0.57      0.36 o
  -2   7   5        5.42        3.07      0.31 o
  -1   7   5       43.27       37.59      0.69 o
   0   7   5       12.02        8.38      0.43 o
   1   7   5       17.65       13.98      0.59 o
   2   7   5      103.48      100.09      1.47 o
   3   7   5       68.04       61.03      1.14 o
   4   7   5       38.79       35.24      1.02 o
   5   7   5       36.60       32.81      1.07 o
   6   7   5       12.99       12.43      1.05 o
  -5   8   5        0.26       -0.13      0.67 o
  -4   8   5        2.48        2.87      0.75 o
  -3   8   5        1.54        0.51      0.46 o
  -2   8   5        3.21        3.61      0.37 o
  -1   8   5       28.62       26.26      0.79 o
   0   8   5       79.94       89.10      1.79 o
   1   8   5       23.68       28.13      0.80 o
   2   8   5       62.75       55.97      1.12 o
   3   8   5      130.24      126.19      1.84 o
   4   8   5       12.64       11.02      0.73 o
   5   8   5        5.99        3.85      0.56 o
   6   8   5        0.14        0.17      0.53 o
  -5   9   5        1.82        3.86      0.93 o
  -4   9   5        0.02        0.09      0.75 o
  -3   9   5       17.97       19.40      1.33 o
  -2   9   5        1.57        2.04      0.53 o
  -1   9   5      203.20      203.79      2.62 o
   0   9   5        5.87        3.33      0.59 o
   1   9   5        2.58        3.82      0.42 o
   2   9   5      215.82      211.12      3.61 o
   3   9   5       23.49       24.11      0.95 o
   4   9   5       14.82       12.95      0.79 o
   5   9   5        6.53        8.24      0.82 o
   6   9   5        1.03        1.11      0.75 o
  -4  10   5        0.82        0.03      0.97 o
  -3  10   5        6.56        6.91      0.90 o
  -2  10   5       99.90       93.45      1.75 o
  -1  10   5       43.58       48.93      3.94 o
   0  10   5       16.07       24.52      1.81 o
   1  10   5      190.44      192.42      3.22 o
   2  10   5        0.05        1.41      0.77 o
   3  10   5       48.11       48.01      1.41 o
   4  10   5        0.03        0.35      0.64 o
   5  10   5        1.29        2.72      0.75 o
  -4  11   5        2.37        3.46      1.21 o
  -3  11   5        9.03       12.48      1.32 o
  -2  11   5        8.07        7.83      0.95 o
  -1  11   5        4.79        7.39      1.62 o
   0  11   5        7.19        5.94      0.89 o
   1  11   5      331.77      329.00      6.93 o
   2  11   5        0.01       -0.41      0.55 o
   3  11   5        2.05        1.32      0.59 o
   4  11   5        3.03        4.31      0.84 o
   5  11   5        7.33        9.46      1.13 o
  -3  12   5        3.71        4.50      1.13 o
  -2  12   5        0.02       -0.06      0.94 o
  -1  12   5       15.74       20.21      1.39 o
   0  12   5       25.33       22.30      1.53 o
   1  12   5       25.36       25.96      1.61 o
   2  12   5        0.12       -0.89      0.89 o
   3  12   5       10.80       15.59      1.18 o
   4  12   5        5.46        5.74      1.22 o
  -2  13   5        1.32        1.37      1.13 o
  -1  13   5       18.19       20.95      1.84 o
   0  13   5        4.07        1.28      0.91 o
   1  13   5        5.62        3.73      1.00 o
   2  13   5        3.79        3.98      0.92 o
   3  13   5        1.42        1.82      1.19 o
  -1  14   5        4.70        5.57      1.31 o
   0  14   5        0.39       -0.24      1.35 o
   1  14   5        0.07       -0.87      0.99 o
   2  14   5        0.31       -0.93      0.95 o
  -2 -13   6        9.84        8.60      1.15 o
  -1 -13   6        1.79        3.77      0.96 o
   0 -13   6       12.44       10.99      0.97 o
   1 -13   6       16.73       17.52      1.06 o
  -3 -12   6        4.25        6.64      1.05 o
  -2 -12   6        0.00        1.15      0.79 o
  -1 -12   6       49.78       55.84      1.98 o
   0 -12   6       12.07        8.98      0.97 o
   1 -12   6      108.57      125.16      2.74 o
   2 -12   6        7.88        9.67      0.94 o
   3 -12   6        0.03       -0.20      0.92 o
  -4 -11   6        0.20        1.22      0.96 o
  -3 -11   6        4.10        3.98      0.87 o
  -2 -11   6        4.43        2.53      0.76 o
  -1 -11   6      111.81      109.01      2.47 o
   0 -11   6       40.56       38.20      1.59 o
   1 -11   6        1.92        2.85      0.63 o
   2 -11   6       16.73       14.80      0.97 o
   3 -11   6        7.70        8.93      1.09 o
  -5 -10   6        7.21       10.14      1.46 o
  -4 -10   6       11.59       10.50      0.89 o
  -3 -10   6        4.28        4.49      0.71 o
  -2 -10   6       20.61       17.29      1.01 o
  -1 -10   6       23.50       16.76      1.47 o
   0 -10   6        0.02        0.45      0.58 o
   1 -10   6       38.36       37.22      1.11 o
   2 -10   6       16.42       22.05      0.92 o
   3 -10   6        3.52        3.20      0.69 o
   4 -10   6        0.37       -0.09      0.69 o
  -5  -9   6        3.70        3.46      0.91 o
  -4  -9   6       29.61       37.09      1.25 o
  -3  -9   6        9.06        8.46      0.68 o
  -2  -9   6       16.37       13.21      0.91 o
  -1  -9   6        4.18        4.65      0.55 o
   0  -9   6      301.36      283.26      3.76 o
   1  -9   6       10.41        9.49      1.03 o
   2  -9   6        9.86        7.83      0.58 o
   3  -9   6       18.30       20.63      1.13 o
   4  -9   6       27.33       31.71      1.40 o
   5  -9   6        9.57       11.87      0.99 o
  -5  -8   6        0.21       -0.18      0.63 o
  -4  -8   6        2.60        1.67      0.56 o
  -3  -8   6        0.32        1.07      0.48 o
  -2  -8   6      263.76      270.71      3.28 o
  -1  -8   6       37.00       29.84      1.02 o
   0  -8   6        3.88        3.45      0.43 o
   1  -8   6        7.00        6.84      0.47 o
   2  -8   6        6.09        3.15      0.82 o
   3  -8   6       87.13       81.21      1.54 o
   4  -8   6        4.65        3.29      0.66 o
   5  -8   6        0.90        1.02      0.66 o
  -6  -7   6        0.02       -0.45      0.68 o
  -5  -7   6       37.66       36.23      1.37 o
  -4  -7   6       21.88       18.77      0.97 o
  -3  -7   6      371.49      373.69      4.27 o
  -2  -7   6      106.19      102.35      1.72 o
  -1  -7   6      103.70      106.68      1.60 o
   0  -7   6       61.91       61.74      0.96 o
   1  -7   6      259.48      262.52      2.74 o
   2  -7   6      407.14      425.19      3.89 o
   3  -7   6       89.19       79.77      1.91 o
   4  -7   6       20.23       16.66      0.87 o
   5  -7   6        0.47       -0.09      0.50 o
  -6  -6   6        9.44       10.74      0.80 o
  -5  -6   6        8.56       10.34      0.74 o
  -4  -6   6        1.86       -0.18      0.40 o
  -3  -6   6      699.14      694.80      6.62 o
  -2  -6   6      351.16      348.14      3.51 o
  -1  -6   6       54.16       49.13      0.91 o
   0  -6   6        4.81        2.86      0.27 o
   1  -6   6        2.34        3.57      0.38 o
   2  -6   6      194.07      188.26      1.96 o
   3  -6   6       35.07       36.34      1.49 o
   4  -6   6       98.56       99.06      1.65 o
   5  -6   6        1.46        1.21      0.48 o
   6  -6   6        0.03        0.03      0.65 o
  -6  -5   6        0.42        0.54      0.68 o
  -5  -5   6        9.68        5.92      0.72 o
  -4  -5   6       90.81       79.66      1.45 o
  -3  -5   6      150.55      154.34      1.71 o
  -2  -5   6      279.90      300.43      2.89 o
  -1  -5   6        3.07        1.13      0.25 o
   0  -5   6       79.86       95.54      1.07 o
   1  -5   6      689.63      673.70      6.08 o
   2  -5   6        1.05        0.87      0.28 o
   3  -5   6      151.06      147.64      2.08 o
   4  -5   6        3.74        5.21      0.51 o
   5  -5   6        8.52        7.18      0.54 o
   6  -5   6        9.74        7.45      0.73 o
  -6  -4   6        7.67        5.69      0.75 o
  -5  -4   6       55.13       57.02      1.38 o
  -4  -4   6       46.80       37.94      0.94 o
  -3  -4   6        5.30        6.02      0.43 o
  -2  -4   6       23.75       19.55      0.57 o
  -1  -4   6     1830.72     2003.19     16.33 o
   0  -4   6        9.35       19.75      0.48 o
   1  -4   6     4318.80     4423.97     38.76 o
   2  -4   6       18.96       24.64      0.52 o
   3  -4   6        7.36        6.47      0.32 o
   4  -4   6        5.72        5.95      0.44 o
   5  -4   6       30.14       28.85      0.85 o
   6  -4   6        1.56        1.56      0.57 o
  -6  -3   6        8.95        9.61      0.83 o
  -5  -3   6       21.71       18.65      0.99 o
  -4  -3   6      144.03      132.29      1.64 o
  -3  -3   6        5.78        9.84      0.44 o
  -2  -3   6      380.02      362.14      3.29 o
  -1  -3   6     1373.27     1521.56     12.22 o
   0  -3   6     7701.27     8164.29     61.56 o
   1  -3   6      107.50      100.51      1.46 o
   2  -3   6      492.43      505.93      4.22 o
   3  -3   6       52.82       47.28      0.66 o
   4  -3   6       17.98       20.99      0.69 o
   5  -3   6        2.12        2.78      0.47 o
   6  -3   6        0.01        0.62      0.47 o
  -7  -2   6        3.53        6.13      0.83 o
  -6  -2   6        0.50        0.29      0.52 o
  -5  -2   6        6.80        4.62      0.54 o
  -4  -2   6      124.52      132.24      1.50 o
  -3  -2   6        4.14        2.89      0.26 o
  -2  -2   6      659.69      612.37      5.57 o
  -1  -2   6      378.65      416.73      3.87 o
   0  -2   6      248.04      248.09      2.07 o
   1  -2   6      456.26      461.56      3.57 o
   2  -2   6      345.72      356.84      3.01 o
   3  -2   6        2.43        1.73      0.16 o
   4  -2   6      104.31       97.35      1.53 o
   5  -2   6        7.43        6.74      0.69 o
   6  -2   6        0.92        1.26      0.42 o
   7  -2   6        0.56        0.63      0.48 o
  -7  -1   6        4.21        7.26      0.78 o
  -6  -1   6        7.02        6.93      0.64 o
  -5  -1   6        8.29        9.45      0.63 o
  -4  -1   6       39.52       37.32      1.07 o
  -3  -1   6        0.00       -0.21      0.21 o
  -2  -1   6      150.51      132.24      1.38 o
  -1  -1   6        5.57        5.09      0.47 o
   0  -1   6     2478.89     2541.19     19.38 o
   1  -1   6      157.36      171.89      1.36 o
   2  -1   6     1107.80     1259.09     10.94 o
   3  -1   6      132.41      129.49      1.68 o
   4  -1   6      136.36      134.66      4.45 o
   5  -1   6        3.07        1.57      0.73 o
   6  -1   6        3.69        4.01      1.34 o
   7  -1   6        3.44        4.00      1.08 o
  -7   0   6        0.57        1.79      0.72 o
  -6   0   6        0.28        0.65      0.51 o
  -5   0   6        6.14        6.29      0.58 o
  -4   0   6      103.58       91.77      1.32 o
  -3   0   6      254.23      289.65      2.59 o
  -2   0   6      113.06      138.65      1.43 o
  -1   0   6      375.19      397.37      3.39 o
   0   0   6        0.74        2.24      0.26 o
   1   0   6     1772.31     1847.61     13.15 o
   2   0   6      435.12      465.26      4.12 o
   3   0   6     2092.70     2201.10     35.44 o
   4   0   6       40.49       39.13      1.12 o
   5   0   6        8.92        8.57      0.97 o
   6   0   6        0.37        1.02      1.24 o
   7   0   6        0.02       -0.31      1.86 o
  -7   1   6        5.87        6.65      0.93 o
  -6   1   6        4.03        5.26      0.61 o
  -5   1   6       25.62       31.95      1.07 o
  -4   1   6        2.64        1.22      0.38 o
  -3   1   6      661.44      638.20      5.54 o
  -2   1   6       38.78       45.27      0.66 o
  -1   1   6      371.36      404.72      3.43 o
   0   1   6      911.81      963.28      7.77 o
   1   1   6     6532.97     6357.00     50.21 o
   2   1   6       88.31       92.40      0.89 o
   3   1   6      167.33      140.44      2.70 o
   4   1   6      140.23      153.82      3.06 o
   5   1   6        1.93        3.24      0.94 o
   6   1   6        0.41        0.52      1.35 o
   7   1   6        0.07       -0.72      1.86 o
  -6   2   6        1.16        0.69      0.53 o
  -5   2   6        3.84        4.84      0.58 o
  -4   2   6      627.82      610.78      5.46 o
  -3   2   6      346.20      353.74      3.07 o
  -2   2   6     1213.08     1268.87      9.83 o
  -1   2   6       31.08       25.69      0.52 o
   0   2   6        1.10        2.92      0.20 o
   1   2   6     1589.38     1568.88     11.99 o
   2   2   6      405.53      465.86      4.79 o
   3   2   6      120.35      116.65      1.75 o
   4   2   6      424.96      419.76      6.57 o
   5   2   6       88.84       80.74      3.42 o
   6   2   6        0.10        2.38      1.76 o
   7   2   6        2.55        0.24      0.59 o
  -6   3   6        2.13        1.69      0.72 o
  -5   3   6        0.57        1.51      0.52 o
  -4   3   6       38.59       33.13      1.85 o
  -3   3   6      157.86      159.91      1.65 o
  -2   3   6       84.18      101.47      1.22 o
  -1   3   6      623.17      671.22      5.41 o
   0   3   6       44.36       63.29      0.76 o
   1   3   6     2843.56     2879.28     21.18 o
   2   3   6      121.66      141.13      1.36 o
   3   3   6      595.69      564.87      4.81 o
   4   3   6       15.37        5.96      0.52 o
   5   3   6        1.31        2.74      0.46 o
   6   3   6       25.67       21.63      1.55 o
   7   3   6       23.99       22.01      2.38 o
  -6   4   6       13.11       14.89      1.05 o
  -5   4   6       26.58       30.52      1.30 o
  -4   4   6        3.40        5.29      0.56 o
  -3   4   6        8.27       11.99      0.63 o
  -2   4   6        2.85        1.38      0.27 o
  -1   4   6        5.58        3.95      0.43 o
   0   4   6      116.36      130.84      1.71 o
   1   4   6       16.55       14.59      0.42 o
   2   4   6      112.08      115.27      1.19 o
   3   4   6        7.05        6.35      0.34 o
   4   4   6        6.98        4.80      0.30 o
   5   4   6        0.21        0.06      0.37 o
   6   4   6       27.86       26.80      2.66 o
   7   4   6        3.34        3.42      0.62 o
  -6   5   6       13.92       15.62      1.44 o
  -5   5   6       27.27       30.24      1.70 o
  -4   5   6      103.13      108.76      1.95 o
  -3   5   6        0.95        0.77      0.28 o
  -2   5   6       78.78       78.91      1.14 o
  -1   5   6     1108.43     1175.63     15.25 o
   0   5   6     2644.33     2699.32     30.67 o
   1   5   6       11.45        7.61      0.52 o
   2   5   6      191.58      200.58      2.18 o
   3   5   6      137.66      148.10      1.55 o
   4   5   6        3.79        3.85      0.37 o
   5   5   6        3.69        2.00      0.36 o
   6   5   6        0.81       -0.01      0.48 o
   7   5   6        2.33        2.33      0.62 o
  -6   6   6        0.61        0.20      0.76 o
  -5   6   6       11.61       13.18      0.97 o
  -4   6   6       57.44       63.40      1.78 o
  -3   6   6        8.77        9.70      0.46 o
  -2   6   6        8.41        8.74      0.43 o
  -1   6   6      106.58      122.72      1.69 o
   0   6   6        0.89        0.19      0.22 o
   1   6   6      108.84      112.34      1.35 o
   2   6   6       92.62       81.96      1.25 o
   3   6   6        8.89        6.64      0.41 o
   4   6   6       95.13      102.64      1.66 o
   5   6   6        0.08       -0.37      0.37 o
   6   6   6        2.46        2.09      0.58 o
  -6   7   6        0.16       -0.71      0.71 o
  -5   7   6        9.29        6.83      0.94 o
  -4   7   6        0.61        0.66      0.53 o
  -3   7   6        1.18        0.42      0.34 o
  -2   7   6        2.68        3.81      0.36 o
  -1   7   6        0.01        0.37      0.33 o
   0   7   6       76.01       72.38      1.76 o
   1   7   6        0.29       -0.27      0.27 o
   2   7   6        8.24        3.28      0.40 o
   3   7   6      180.51      196.08      2.41 o
   4   7   6        0.03        0.61      0.39 o
   5   7   6        7.41        4.38      0.52 o
   6   7   6        2.87        2.57      0.51 o
  -5   8   6        1.03        1.60      0.73 o
  -4   8   6        2.73        3.57      0.61 o
  -3   8   6       22.85       26.14      0.99 o
  -2   8   6        0.63        0.35      0.38 o
  -1   8   6        7.07        5.83      0.53 o
   0   8   6        6.58        8.56      0.47 o
   1   8   6      196.52      201.45      2.31 o
   2   8   6        1.01        0.44      0.35 o
   3   8   6      151.99      147.73      2.70 o
   4   8   6        4.18        2.58      0.52 o
   5   8   6        5.48        6.07      0.59 o
   6   8   6        2.22        2.40      0.57 o
  -5   9   6        0.58        2.57      0.91 o
  -4   9   6        8.17        4.48      0.88 o
  -3   9   6        4.87        5.01      0.80 o
  -2   9   6       40.62       42.54      2.22 o
  -1   9   6       69.25       74.71      2.71 o
   0   9   6      117.00      108.41      2.31 o
   1   9   6        6.55        5.85      0.49 o
   2   9   6      302.22      285.83      3.42 o
   3   9   6       14.25       16.14      0.94 o
   4   9   6        0.99        0.71      0.53 o
   5   9   6        0.12       -0.36      0.59 o
   6   9   6        5.64        6.39      1.19 o
  -4  10   6        0.52        0.78      1.02 o
  -3  10   6        1.30        2.05      0.91 o
  -2  10   6       19.14       21.67      1.45 o
  -1  10   6       13.17       12.07      1.77 o
   0  10   6        5.77       10.84      1.06 o
   1  10   6       61.25       62.67      2.06 o
   2  10   6        3.42        5.02      0.62 o
   3  10   6        0.72        0.41      0.53 o
   4  10   6        2.45        0.97      0.72 o
   5  10   6        3.03        3.99      0.78 o
  -4  11   6        0.37        0.83      1.17 o
  -3  11   6        2.33        3.14      1.04 o
  -2  11   6        0.96        1.75      0.77 o
  -1  11   6       34.74       38.34      3.39 o
   0  11   6      170.26      188.12      3.63 o
   1  11   6       62.05       66.13      4.24 o
   2  11   6       23.96       25.37      1.23 o
   3  11   6        7.45        6.98      0.73 o
   4  11   6        0.21        1.13      0.75 o
   5  11   6        4.00        4.58      0.88 o
  -3  12   6        0.41        0.53      0.99 o
  -2  12   6       11.40       15.26      1.23 o
  -1  12   6        0.20        0.46      0.74 o
   0  12   6       74.95       80.32      2.39 o
   1  12   6        0.25        0.75      0.79 o
   2  12   6        3.47        2.37      0.79 o
   3  12   6        0.15        0.47      0.99 o
   4  12   6        8.80        8.46      1.03 o
  -2  13   6        0.07        1.21      1.06 o
  -1  13   6        5.47        7.82      1.12 o
   0  13   6        0.66       -0.83      0.83 o
   1  13   6        0.43        0.02      0.86 o
   2  13   6        2.22        2.01      0.89 o
   3  13   6       19.10       21.13      2.38 o
  -1  14   6        0.00       -1.02      1.02 o
   0  14   6        3.39        0.84      1.13 o
   1  14   6        0.17       -0.03      1.06 o
   2  14   6        3.04        3.17      1.40 o
  -2 -13   7        6.56        6.64      1.10 o
  -1 -13   7        5.99        6.23      1.06 o
   0 -13   7        4.89        5.41      0.86 o
   1 -13   7        0.76        1.11      0.72 o
  -3 -12   7       33.94       40.94      1.92 o
  -2 -12   7        0.62        2.22      0.88 o
  -1 -12   7       21.08       17.46      1.21 o
   0 -12   7        3.29        2.62      0.73 o
   1 -12   7        9.81       10.84      0.86 o
   2 -12   7       17.42       19.55      1.76 o
  -4 -11   7       52.53       55.01      2.13 o
  -3 -11   7       43.64       50.72      1.94 o
  -2 -11   7        0.71        1.15      0.74 o
  -1 -11   7       13.93       13.63      1.06 o
   0 -11   7       34.93       34.65      1.55 o
   1 -11   7       11.15        7.40      0.70 o
   2 -11   7        0.39        0.47      0.64 o
   3 -11   7        0.47        0.61      0.89 o
  -4 -10   7       38.74       46.55      1.78 o
  -3 -10   7        2.69        1.55      0.63 o
  -2 -10   7       55.72       54.64      1.53 o
  -1 -10   7       42.18       35.42      1.52 o
   0 -10   7        0.45       -0.22      0.55 o
   1 -10   7        1.08        0.44      0.48 o
   2 -10   7       16.06       12.29      0.74 o
   3 -10   7       12.43       12.09      0.94 o
   4 -10   7        0.53       -0.29      0.70 o
  -5  -9   7        0.79        2.29      0.86 o
  -4  -9   7        5.32        5.12      0.74 o
  -3  -9   7       87.82       87.62      1.93 o
  -2  -9   7       28.49       30.92      1.18 o
  -1  -9   7       76.70       67.57      1.51 o
   0  -9   7       33.58       32.76      2.18 o
   1  -9   7       10.99        7.98      0.80 o
   2  -9   7       23.33       25.14      0.90 o
   3  -9   7        4.08        4.33      0.90 o
   4  -9   7       10.81       12.50      0.97 o
  -5  -8   7        4.12        3.92      0.78 o
  -4  -8   7       14.53       14.03      0.81 o
  -3  -8   7       36.92       35.95      1.22 o
  -2  -8   7      116.49      112.18      1.80 o
  -1  -8   7      415.72      381.40      5.40 o
   0  -8   7        4.13        3.27      0.49 o
   1  -8   7       74.87       73.92      1.27 o
   2  -8   7       92.16       87.18      1.40 o
   3  -8   7        2.55        1.41      0.57 o
   4  -8   7       12.99       11.50      0.86 o
   5  -8   7       11.34       18.12      1.17 o
  -6  -7   7        4.89        6.41      0.87 o
  -5  -7   7        2.72        3.35      0.71 o
  -4  -7   7       13.23       10.59      0.72 o
  -3  -7   7        2.51        3.83      0.56 o
  -2  -7   7        0.44        0.57      0.50 o
  -1  -7   7       25.22       24.08      1.02 o
   0  -7   7        9.25        6.71      0.38 o
   1  -7   7        0.50        0.05      0.44 o
   2  -7   7       35.59       29.04      1.60 o
   3  -7   7        3.60        4.37      0.61 o
   4  -7   7        3.05        0.84      0.48 o
   5  -7   7        4.40        5.04      0.61 o
  -6  -6   7        0.36        0.91      0.62 o
  -5  -6   7        0.67        1.60      0.59 o
  -4  -6   7        3.26        1.95      0.49 o
  -3  -6   7      464.84      436.85      4.47 o
  -2  -6   7       37.48       34.40      0.91 o
  -1  -6   7      416.71      414.16      4.05 o
   0  -6   7       25.25       25.10      0.63 o
   1  -6   7      120.00      108.54      1.42 o
   2  -6   7     1148.84     1166.77      9.65 o
   3  -6   7        7.54        9.56      0.62 o
   4  -6   7       93.80       86.67      1.65 o
   5  -6   7        2.64        3.22      0.53 o
   6  -6   7        7.19        6.71      0.78 o
  -6  -5   7        0.08       -0.43      0.65 o
  -5  -5   7        0.61       -0.47      0.59 o
  -4  -5   7        9.53       11.26      0.60 o
  -3  -5   7       54.73       49.44      1.41 o
  -2  -5   7        6.83        3.49      0.33 o
  -1  -5   7      339.74      329.89      3.10 o
   0  -5   7      140.17      123.64      1.37 o
   1  -5   7      156.65      125.45      1.50 o
   2  -5   7        0.31        0.72      0.26 o
   3  -5   7      462.89      468.12      4.51 o
   4  -5   7      131.16      120.38      1.79 o
   5  -5   7       15.66       16.02      0.79 o
   6  -5   7        5.77        4.96      0.69 o
  -6  -4   7        6.59        2.91      0.73 o
  -5  -4   7       63.76       61.38      1.49 o
  -4  -4   7        0.84       -0.13      0.39 o
  -3  -4   7       77.30       77.06      1.19 o
  -2  -4   7        5.35        2.18      0.29 o
  -1  -4   7       51.28       42.40      0.79 o
   0  -4   7      628.28      665.78      5.58 o
   1  -4   7      106.19      124.08      1.45 o
   2  -4   7      337.41      337.66      3.01 o
   3  -4   7        0.30        0.41      0.29 o
   4  -4   7        4.62        5.28      0.52 o
   5  -4   7       72.05       68.36      1.45 o
   6  -4   7        6.15        6.75      0.63 o
  -6  -3   7        2.05        2.28      0.70 o
  -5  -3   7       20.95       21.03      1.07 o
  -4  -3   7      236.55      234.87      2.52 o
  -3  -3   7       89.34       91.35      1.32 o
  -2  -3   7       57.54       48.74      0.81 o
  -1  -3   7      711.29      706.33      5.90 o
   0  -3   7     1418.13     1641.05     12.36 o
   1  -3   7        5.63       11.17      0.70 o
   2  -3   7       18.98       21.48      0.43 o
   3  -3   7        0.12        0.36      0.18 o
   4  -3   7      105.07      113.12      1.35 o
   5  -3   7       16.29       14.08      0.81 o
   6  -3   7        0.12        1.59      0.48 o
  -6  -2   7       15.89       22.17      1.16 o
  -5  -2   7       40.07       37.15      1.09 o
  -4  -2   7      235.86      245.05      2.39 o
  -3  -2   7        0.50        0.19      0.27 o
  -2  -2   7      163.60      167.43      1.86 o
  -1  -2   7       67.53       61.43      0.92 o
   0  -2   7        0.19        0.12      0.41 o
   1  -2   7       88.00       84.60      0.86 o
   2  -2   7       11.03        3.94      0.32 o
   3  -2   7       18.91       15.21      0.41 o
   4  -2   7       95.61       91.27      1.80 o
   5  -2   7        5.30        3.87      0.41 o
   6  -2   7        6.35        6.43      0.64 o
  -7  -1   7        3.21        3.94      1.46 o
  -6  -1   7       20.19       22.53      1.11 o
  -5  -1   7       36.17       39.42      1.11 o
  -4  -1   7       39.59       33.74      0.91 o
  -3  -1   7       76.81       78.42      1.05 o
  -2  -1   7      683.23      782.49      6.52 o
  -1  -1   7      478.40      517.09      4.73 o
   0  -1   7      134.95      143.79      1.31 o
   1  -1   7       36.10       37.94      0.77 o
   2  -1   7       83.27       98.81      1.01 o
   3  -1   7       27.29       36.73      0.56 o
   4  -1   7       97.61       97.86      2.93 o
   5  -1   7        1.08       -0.09      0.71 o
   6  -1   7        0.25       -0.79      1.16 o
   7  -1   7        2.37        3.52      1.53 o
  -7   0   7        8.78       10.87      2.49 o
  -6   0   7        0.00       -0.50      0.50 o
  -5   0   7        4.70        3.15      0.54 o
  -4   0   7       39.50       36.08      0.90 o
  -3   0   7       13.32       22.28      0.79 o
  -2   0   7        9.58        8.66      0.38 o
  -1   0   7     1813.87     1882.35     16.18 o
   0   0   7      356.71      380.63      3.25 o
   1   0   7       47.22       34.85      0.56 o
   2   0   7      332.91      378.17      3.18 o
   4   0   7       59.40       58.17      1.79 o
   5   0   7        6.70        6.18      0.90 o
   6   0   7        1.06        1.62      1.21 o
   7   0   7        1.22        2.59      1.46 o
  -6   1   7        2.73        3.52      0.67 o
  -5   1   7       63.50       63.99      1.37 o
  -4   1   7      440.37      433.23      4.07 o
  -3   1   7       17.42       23.01      0.66 o
  -2   1   7      670.25      720.26      5.75 o
  -1   1   7      163.36      166.47      1.64 o
   0   1   7       13.06       12.03      0.37 o
   1   1   7      194.57      198.83      1.67 o
   2   1   7        6.78        5.22      0.33 o
   3   1   7      219.37      225.72      3.85 o
   4   1   7        1.55        0.30      0.98 o
   5   1   7       66.86       70.61      2.81 o
   6   1   7        1.18        2.15      1.24 o
   7   1   7       11.22       14.40      2.80 o
  -6   2   7        1.22        1.80      0.66 o
  -5   2   7       70.86       65.84      1.39 o
  -4   2   7       85.60       94.14      1.42 o
  -3   2   7        1.71        1.83      0.30 o
  -2   2   7        0.80        0.58      0.27 o
  -1   2   7        7.74        8.12      0.47 o
   0   2   7      504.55      530.60      4.25 o
   1   2   7       69.67       85.91      0.89 o
   2   2   7      611.45      565.10      5.39 o
   3   2   7       97.64       94.40      1.01 o
   4   2   7      240.54      240.21      4.24 o
   5   2   7      194.29      199.92      3.20 o
   6   2   7       20.06       26.24      2.16 o
   7   2   7        1.89        4.56      2.28 o
  -6   3   7        0.94        0.38      0.63 o
  -5   3   7       31.18       34.62      1.11 o
  -4   3   7        0.78        0.18      0.42 o
  -3   3   7       22.08       18.68      0.59 o
  -2   3   7      433.63      447.38      3.99 o
  -1   3   7     1294.72     1228.02     10.13 o
   0   3   7        3.84        3.07      0.33 o
   1   3   7      528.00      571.47      4.49 o
   2   3   7        0.68       -0.19      0.19 o
   3   3   7      272.42      291.73      2.64 o
   4   3   7      136.05      134.77      4.07 o
   5   3   7       53.30       52.13      2.10 o
   6   3   7        1.19        1.14      0.39 o
   7   3   7        4.95        3.29      0.50 o
  -6   4   7        2.62        3.87      0.81 o
  -5   4   7        3.93        4.02      0.60 o
  -4   4   7       18.80       21.38      0.95 o
  -3   4   7        0.09        0.38      0.36 o
  -2   4   7      523.73      480.48      4.08 o
  -1   4   7     1757.16     1777.23     14.80 o
   0   4   7       85.65       76.79      0.95 o
   1   4   7      996.79     1095.16      8.65 o
   2   4   7     2162.25     2293.22     17.76 o
   3   4   7        0.12       -0.21      0.21 o
   4   4   7       38.32       36.28      0.74 o
   5   4   7        8.71        6.36      0.91 o
   6   4   7       11.47       13.40      0.84 o
   7   4   7        4.68        3.60      0.98 o
  -6   5   7       14.42       15.50      1.66 o
  -5   5   7        9.27        8.74      0.78 o
  -4   5   7        6.40        4.79      0.52 o
  -3   5   7       81.08       76.26      1.26 o
  -2   5   7      931.45      937.36      8.11 o
  -1   5   7      104.98      115.48      1.42 o
   0   5   7      502.66      433.34      3.69 o
   1   5   7      491.32      518.19      4.63 o
   2   5   7       11.17       12.90      0.76 o
   3   5   7        3.77        5.92      0.43 o
   4   5   7       54.47       57.35      1.44 o
   5   5   7       57.72       58.12      1.82 o
   6   5   7        2.46        2.49      0.55 o
  -6   6   7        8.67        9.91      1.01 o
  -5   6   7        9.63       10.94      1.17 o
  -4   6   7       17.36       17.90      1.31 o
  -3   6   7        7.00        8.23      0.50 o
  -2   6   7       35.30       44.09      0.98 o
  -1   6   7      143.01      151.98      1.73 o
   0   6   7        0.52        0.05      0.24 o
   1   6   7      115.73      129.34      1.52 o
   2   6   7       27.12       31.90      0.81 o
   3   6   7       10.17        7.53      0.45 o
   4   6   7       14.48       11.27      0.67 o
   5   6   7        1.51        0.64      0.41 o
   6   6   7        1.20        0.49      0.51 o
  -5   7   7       12.20       10.55      1.42 o
  -4   7   7        5.45        5.15      0.64 o
  -3   7   7       37.56       35.77      0.97 o
  -2   7   7       51.07       43.30      0.93 o
  -1   7   7        2.02        1.74      0.31 o
   0   7   7        9.79        8.54      0.46 o
   1   7   7       29.62       25.35      0.72 o
   2   7   7       73.19       71.74      1.25 o
   3   7   7       26.47       30.59      0.88 o
   4   7   7        0.45        0.20      0.43 o
   5   7   7       11.20        7.40      0.55 o
   6   7   7        2.63        3.25      0.53 o
  -5   8   7        2.72        2.65      0.78 o
  -4   8   7        5.66        5.02      0.65 o
  -3   8   7       15.03       11.84      0.74 o
  -2   8   7        3.21        3.39      0.48 o
  -1   8   7       94.75       88.06      1.40 o
   0   8   7       10.60       12.03      0.58 o
   1   8   7       24.99       28.40      0.88 o
   2   8   7       49.25       41.30      1.31 o
   3   8   7        4.77        4.70      0.48 o
   4   8   7        0.43        1.30      0.48 o
   5   8   7        3.63        3.55      0.63 o
   6   8   7        1.70        1.79      0.56 o
  -5   9   7        0.00       -1.12      1.45 o
  -4   9   7        0.41       -0.74      0.74 o
  -3   9   7        1.71        1.10      0.62 o
  -2   9   7       96.31       92.75      1.99 o
  -1   9   7        0.82       -0.29      0.49 o
   0   9   7        0.50        0.55      0.43 o
   1   9   7       92.95       85.96      1.94 o
   2   9   7        2.29        2.83      0.56 o
   3   9   7        2.31        2.57      0.48 o
   4   9   7       32.88       36.98      1.22 o
   5   9   7        1.38        0.78      0.64 o
   6   9   7        1.89        2.37      0.77 o
  -4  10   7        1.51        0.91      1.07 o
  -3  10   7       25.97       22.43      1.86 o
  -2  10   7        0.79        2.28      0.76 o
  -1  10   7       14.76       20.18      2.89 o
   0  10   7        9.87       11.10      1.31 o
   1  10   7        0.00        0.39      0.68 o
   2  10   7        5.11        2.26      0.55 o
   3  10   7       83.48       86.29      1.93 o
   4  10   7        1.34        1.80      0.69 o
   5  10   7        0.01        0.71      0.78 o
  -4  11   7        5.65        9.85      1.54 o
  -3  11   7       16.54       17.46      1.53 o
  -2  11   7        0.00        0.75      0.76 o
  -1  11   7        1.63        3.11      0.98 o
   0  11   7        0.33        2.35      1.08 o
   1  11   7        0.54        1.69      1.24 o
   2  11   7       61.59       58.75      1.61 o
   3  11   7        0.05       -0.38      0.58 o
   4  11   7        0.00        0.25      0.73 o
   5  11   7       13.75       21.17      1.49 o
  -3  12   7        0.02        1.65      1.06 o
  -2  12   7        0.30        1.12      0.82 o
  -1  12   7        1.66        2.46      0.96 o
   0  12   7        0.77        1.97      0.91 o
   1  12   7        0.61        1.89      0.81 o
   2  12   7       33.15       37.14      1.65 o
   3  12   7        0.17        0.47      0.90 o
   4  12   7        4.94        7.32      1.02 o
  -2  13   7       12.59       12.16      1.25 o
  -1  13   7        0.01        0.43      0.93 o
   0  13   7       29.53       28.35      1.74 o
   1  13   7       32.99       29.85      1.73 o
   2  13   7        0.42        0.96      0.82 o
   3  13   7        4.15        5.70      1.66 o
  -1  14   7        0.27       -0.30      1.13 o
   0  14   7        3.43        4.66      1.28 o
   1  14   7        3.39        3.54      1.19 o
   2  14   7        0.24       -1.02      1.02 o
  -1 -13   8        0.27        0.29      0.88 o
   0 -13   8       15.57       19.76      1.23 o
   1 -13   8        0.97        1.75      0.92 o
  -3 -12   8       12.76       13.17      1.41 o
  -2 -12   8       27.06       30.04      1.74 o
  -1 -12   8       43.48       42.19      1.85 o
   0 -12   8       23.60       24.30      1.97 o
   1 -12   8        0.67        0.00      0.64 o
   2 -12   8       10.36       10.86      1.25 o
  -4 -11   8        4.59        2.57      1.22 o
  -3 -11   8       39.08       47.99      2.43 o
  -2 -11   8      102.03      112.74      3.77 o
  -1 -11   8        0.50        1.12      0.70 o
   0 -11   8       10.43        8.52      0.97 o
   1 -11   8       11.51       11.32      0.79 o
   2 -11   8       25.56       32.07      1.66 o
   3 -11   8        0.00        0.35      1.07 o
  -4 -10   8        1.52        3.08      0.76 o
  -3 -10   8       11.17       16.00      1.12 o
  -2 -10   8        0.05        0.30      0.54 o
  -1 -10   8       15.73       15.72      1.11 o
   0 -10   8       40.89       45.22      1.62 o
   1 -10   8       32.93       34.71      1.16 o
   2 -10   8        3.09        3.46      0.58 o
   3 -10   8        0.04        0.24      0.73 o
   4 -10   8        1.61        1.79      0.75 o
  -5  -9   8        1.03        0.38      0.86 o
  -4  -9   8        0.16       -0.38      0.60 o
  -3  -9   8       24.99       22.73      1.20 o
  -2  -9   8       35.63       35.17      1.27 o
  -1  -9   8        0.83        0.10      0.55 o
   0  -9   8      133.60      114.01      2.33 o
   1  -9   8       16.39       14.12      0.98 o
   2  -9   8        5.20        5.07      0.51 o
   3  -9   8       41.89       45.59      1.47 o
   4  -9   8        8.97       10.84      1.26 o
  -5  -8   8        3.47        5.78      0.98 o
  -4  -8   8        0.59       -0.31      0.58 o
  -3  -8   8      139.28      135.42      2.13 o
  -2  -8   8        3.77        1.70      0.57 o
  -1  -8   8        3.25        2.30      0.62 o
   0  -8   8       99.17       78.54      1.59 o
   1  -8   8      190.01      178.83      2.18 o
   2  -8   8        3.21        2.54      0.43 o
   3  -8   8       13.32       14.27      0.90 o
   4  -8   8        3.20        4.06      0.72 o
   5  -8   8       16.15       16.49      1.10 o
  -6  -7   8        3.64        3.87      1.49 o
  -5  -7   8        2.81        3.18      0.74 o
  -4  -7   8        1.97        0.84      0.53 o
  -3  -7   8      106.39      113.55      1.89 o
  -2  -7   8       29.36       27.53      1.16 o
  -1  -7   8       45.21       41.78      3.18 o
   0  -7   8      171.04      158.34      1.78 o
   1  -7   8       28.86       22.48      0.77 o
   2  -7   8       28.94       26.09      1.27 o
   3  -7   8       28.98       26.22      0.95 o
   4  -7   8       29.48       35.53      1.09 o
   5  -7   8        0.12        0.36      0.53 o
  -6  -6   8        1.02        1.68      0.66 o
  -5  -6   8        0.14        0.05      0.56 o
  -4  -6   8       43.92       43.65      1.14 o
  -3  -6   8      172.23      181.15      2.53 o
  -2  -6   8      822.95      783.82      7.24 o
  -1  -6   8        0.98        0.93      0.30 o
   0  -6   8        4.22        3.02      0.34 o
   1  -6   8      795.89      792.07      7.21 o
   2  -6   8     1136.24     1126.94      9.37 o
   3  -6   8       61.55       64.40      1.18 o
   4  -6   8       30.38       28.11      1.05 o
   5  -6   8        3.35        4.65      0.55 o
   6  -6   8        0.03       -0.03      0.64 o
  -6  -5   8        2.37        1.73      0.75 o
  -5  -5   8        3.11        1.32      0.65 o
  -4  -5   8        0.02        0.35      0.50 o
  -3  -5   8      326.37      339.94      3.37 o
  -2  -5   8      502.40      484.33      4.52 o
  -1  -5   8       15.03       20.33      0.61 o
   0  -5   8      373.27      348.77      3.16 o
   1  -5   8      250.14      226.18      2.39 o
   2  -5   8       26.74       27.96      0.72 o
   3  -5   8      588.61      575.16      5.44 o
   4  -5   8        2.57        2.07      0.68 o
   5  -5   8        0.33       -0.17      0.40 o
   6  -5   8        6.81        7.21      0.73 o
  -6  -4   8        2.99        4.91      0.84 o
  -5  -4   8       10.03        9.12      0.83 o
  -4  -4   8        0.13        2.55      0.50 o
  -3  -4   8      165.86      174.41      2.16 o
  -2  -4   8        2.09        3.75      0.33 o
  -1  -4   8      197.13      189.75      3.01 o
   0  -4   8      199.08      197.11      1.93 o
   1  -4   8       11.69       12.05      0.48 o
   2  -4   8        8.36       13.46      0.49 o
   3  -4   8       94.68       84.70      1.09 o
   4  -4   8        0.03        0.93      0.50 o
   5  -4   8       30.75       37.38      0.95 o
   6  -4   8        2.61        2.66      0.57 o
  -6  -3   8        0.93        0.66      0.68 o
  -5  -3   8       32.38       29.69      1.36 o
  -4  -3   8      141.26      133.43      1.75 o
  -3  -3   8        7.69        8.72      0.57 o
  -2  -3   8      302.83      316.36      3.19 o
  -1  -3   8       92.61       93.11      1.46 o
   0  -3   8      615.06      693.52      5.79 o
   1  -3   8      337.46      341.39      3.02 o
   2  -3   8       29.55       31.99      0.54 o
   3  -3   8       54.27       47.75      0.72 o
   4  -3   8       89.48       88.00      1.34 o
   5  -3   8       33.38       27.04      0.95 o
   6  -3   8       47.52       45.94      1.64 o
  -6  -2   8        3.00        2.49      0.73 o
  -5  -2   8        5.74        5.95      0.59 o
  -4  -2   8       22.16       22.23      1.12 o
  -3  -2   8       13.41       14.91      0.64 o
  -2  -2   8       55.18       69.44      1.07 o
  -1  -2   8       42.39       49.93      0.87 o
   0  -2   8      252.19      257.39      2.08 o
   1  -2   8      182.16      226.62      2.25 o
   2  -2   8       18.81       19.40      0.40 o
   3  -2   8      121.79      120.45      1.34 o
   4  -2   8       18.29       14.96      0.64 o
   5  -2   8       18.67       20.01      0.70 o
   6  -2   8        0.04        0.02      0.42 o
  -6  -1   8        3.44        3.38      0.73 o
  -5  -1   8        3.91        4.57      0.57 o
  -4  -1   8       12.35       10.49      0.76 o
  -3  -1   8       39.81       38.28      0.73 o
  -2  -1   8        2.69        2.73      0.35 o
  -1  -1   8        0.06        0.34      0.24 o
   0  -1   8        0.50        0.68      0.15 o
   1  -1   8      108.73      112.08      1.17 o
   2  -1   8       29.04       37.60      0.51 o
   3  -1   8       38.26       29.25      0.54 o
   4  -1   8        0.07        0.12      0.37 o
   5  -1   8        2.56        1.47      0.79 o
   6  -1   8        1.07        1.69      1.31 o
   7  -1   8        2.05        2.31      1.46 o
  -6   0   8       12.34       12.83      0.85 o
  -5   0   8        5.69        4.02      0.58 o
  -4   0   8       17.88       14.21      0.62 o
  -3   0   8       57.31       48.54      0.93 o
  -2   0   8     1054.92     1209.28      9.90 o
  -1   0   8     1895.45     1951.59     16.80 o
   0   0   8      461.59      485.25      4.12 o
   1   0   8        4.78        6.53      0.31 o
   2   0   8       13.34       19.14      0.57 o
   3   0   8        1.53        1.15      0.19 o
   4   0   8       67.55       61.32      1.87 o
   5   0   8        2.58        1.40      0.76 o
   6   0   8       11.47       11.46      1.56 o
   7   0   8        0.57        1.55      1.46 o
  -6   1   8        0.00        0.35      0.61 o
  -5   1   8       24.61       24.61      1.02 o
  -4   1   8        0.01        1.46      0.43 o
  -3   1   8      105.81      134.13      1.56 o
  -2   1   8        6.02        4.68      0.49 o
  -1   1   8       87.84       98.26      1.25 o
   0   1   8      164.43      158.90      1.46 o
   1   1   8        5.75        8.68      0.32 o
   2   1   8        2.13        1.95      0.20 o
   3   1   8       17.14       21.97      0.54 o
   4   1   8       34.93       31.81      1.64 o
   5   1   8        3.84        3.85      1.26 o
   6   1   8        0.89        1.25      1.21 o
   7   1   8        1.64        0.82      1.42 o
  -6   2   8        0.07       -0.55      0.60 o
  -5   2   8       25.97       27.89      1.06 o
  -4   2   8       18.13       19.67      0.84 o
  -3   2   8        2.07        2.28      0.41 o
  -2   2   8      215.76      201.70      1.93 o
  -1   2   8        0.10       -0.16      0.16 o
   0   2   8       40.79       37.33      0.66 o
   1   2   8        0.19        0.15      0.18 o
   2   2   8     1173.80     1129.74      8.64 o
   3   2   8       86.71       84.14      0.88 o
   4   2   8      252.03      266.81      4.63 o
   5   2   8       61.09       67.38      2.52 o
   6   2   8       15.50       20.26      1.94 o
   7   2   8       20.27       25.37      3.42 o
  -6   3   8        0.08       -0.59      0.59 o
  -5   3   8        4.79        3.83      0.59 o
  -4   3   8      113.90      115.02      1.62 o
  -3   3   8      160.01      142.91      1.55 o
  -2   3   8      651.28      692.56      6.00 o
  -1   3   8      777.20      850.21      9.85 o
   0   3   8      667.86      750.80      6.35 o
   1   3   8     1881.76     1965.79     17.44 o
   2   3   8     1488.45     1435.67     11.60 o
   3   3   8       63.62       68.24      0.88 o
   4   3   8       42.59       47.83      2.60 o
   5   3   8        7.14        6.10      0.78 o
   6   3   8       11.63       12.76      1.26 o
   7   3   8        0.10        0.31      2.07 o
  -6   4   8        0.57       -0.14      0.73 o
  -5   4   8       39.14       42.85      1.36 o
  -4   4   8       57.22       58.10      2.22 o
  -3   4   8      133.76      150.66      1.78 o
  -2   4   8      249.54      245.06      2.48 o
  -1   4   8      890.32      941.48      8.09 o
   0   4   8     1271.11     1364.54     10.71 o
   1   4   8     1892.11     1961.51     16.47 o
   2   4   8      303.83      284.84      2.60 o
   3   4   8       10.88       10.81      0.49 o
   4   4   8       17.28       12.72      0.57 o
   5   4   8        0.04        0.01      0.36 o
   6   4   8       18.49       19.70      1.19 o
   7   4   8        0.75        0.38      0.47 o
  -6   5   8       21.59       29.45      1.96 o
  -5   5   8       27.03       33.72      2.08 o
  -4   5   8        2.17        0.41      0.49 o
  -3   5   8       10.01       10.10      0.58 o
  -2   5   8       67.24       75.52      1.17 o
  -1   5   8       19.56       25.61      0.70 o
   0   5   8      103.90       98.73      1.28 o
   1   5   8      390.98      422.19      4.07 o
   2   5   8       29.86       30.90      0.70 o
   3   5   8      285.16      291.02      2.68 o
   4   5   8        0.00       -0.36      0.36 o
   5   5   8        0.23        0.29      0.35 o
   6   5   8        4.21        3.48      0.57 o
  -6   6   8        3.59        4.94      0.92 o
  -5   6   8        0.58        0.84      0.73 o
  -4   6   8        8.51       10.46      0.77 o
  -3   6   8       10.62        9.60      0.87 o
  -2   6   8        0.74       -0.31      0.34 o
  -1   6   8        6.71        5.56      0.38 o
   0   6   8      132.59      145.24      1.70 o
   1   6   8      286.94      303.87      3.45 o
   2   6   8        3.48        0.44      0.37 o
   3   6   8      144.34      126.57      1.73 o
   4   6   8       47.89       44.09      1.08 o
   5   6   8       59.37       62.51      1.28 o
   6   6   8        2.96        0.98      0.59 o
  -5   7   8        2.50        2.91      0.79 o
  -4   7   8        0.22       -0.09      0.54 o
  -3   7   8        0.56        0.05      0.39 o
  -2   7   8        0.51       -0.34      0.34 o
  -1   7   8        1.68        0.57      0.31 o
   0   7   8        1.05       -0.30      0.30 o
   1   7   8       18.24       19.88      0.76 o
   2   7   8       68.52       60.09      1.17 o
   3   7   8        2.25        1.18      0.46 o
   4   7   8        0.76        0.39      0.39 o
   5   7   8        0.08       -0.41      0.41 o
   6   7   8        2.98        3.23      0.53 o
  -5   8   8        3.83        2.82      0.94 o
  -4   8   8        1.22        0.36      0.57 o
  -3   8   8        0.09       -0.32      0.44 o
  -2   8   8       58.53       63.40      1.37 o
  -1   8   8       25.96       16.37      0.86 o
   0   8   8       34.40       30.34      0.89 o
   1   8   8        5.58        5.40      0.46 o
   2   8   8        5.65        5.62      0.47 o
   3   8   8        1.20        0.03      0.37 o
   4   8   8       12.05        8.14      0.65 o
   5   8   8        2.50        1.35      0.50 o
   6   8   8        2.64        2.23      0.58 o
  -5   9   8        2.74        2.02      1.22 o
  -4   9   8        7.38        4.51      1.17 o
  -3   9   8      112.60      111.36      2.98 o
  -2   9   8        6.31        4.88      0.71 o
  -1   9   8        0.25       -0.30      0.50 o
   0   9   8        5.97        5.36      0.60 o
   1   9   8        1.15        0.42      0.48 o
   2   9   8        4.00        4.39      0.49 o
   3   9   8       59.33       57.91      1.56 o
   4   9   8       25.34       23.10      1.06 o
   5   9   8        6.32        5.38      0.76 o
   6   9   8        1.90        3.77      0.81 o
  -4  10   8        0.92        1.03      1.07 o
  -3  10   8        0.68        1.67      0.76 o
  -2  10   8        1.67        1.43      0.74 o
  -1  10   8       25.42       23.72      1.66 o
   0  10   8        0.49        0.34      0.73 o
   1  10   8        3.69        3.03      0.60 o
   2  10   8       37.72       38.57      1.30 o
   3  10   8       50.17       54.21      1.50 o
   4  10   8        2.54        0.93      0.68 o
   5  10   8        8.18        9.76      1.37 o
  -4  11   8        4.74        5.65      1.34 o
  -3  11   8        2.23        1.51      0.99 o
  -2  11   8       24.33       18.31      1.30 o
  -1  11   8        8.75        9.64      1.20 o
   0  11   8        0.68        0.46      0.73 o
   1  11   8        0.55        2.70      1.12 o
   2  11   8        1.98        1.69      0.61 o
   3  11   8        0.48        0.27      0.68 o
   4  11   8        0.02        0.21      0.75 o
   5  11   8       12.67       16.44      1.25 o
  -3  12   8        0.24        0.75      1.02 o
  -2  12   8        6.40        8.28      1.41 o
  -1  12   8        0.70        1.06      0.83 o
   0  12   8      177.17      187.84      6.05 o
   1  12   8       29.87       37.75      1.77 o
   2  12   8        1.88        2.96      0.86 o
   3  12   8        7.49        8.61      1.34 o
   4  12   8        2.54        3.54      0.88 o
  -2  13   8        1.68        2.14      0.96 o
  -1  13   8       44.98       44.50      2.08 o
   0  13   8        0.24        0.75      0.89 o
   1  13   8        1.14        1.61      0.94 o
   2  13   8        0.38        0.96      0.83 o
   3  13   8       10.13       12.84      2.07 o
  -1  14   8        9.73       11.41      1.56 o
   0  14   8       11.00        8.76      1.46 o
   1  14   8        0.58        0.21      1.10 o
   2  14   8        0.00        0.01      1.09 o
  -2 -12   9        2.67        1.61      0.87 o
  -1 -12   9       19.76       25.20      1.56 o
   0 -12   9        5.78        6.44      0.79 o
   1 -12   9       46.32       49.73      1.69 o
   2 -12   9        4.27        6.81      1.13 o
  -3 -11   9       74.58       92.04      5.50 o
  -2 -11   9       20.93       27.56      1.64 o
  -1 -11   9       13.29       12.77      1.08 o
   0 -11   9       45.39       39.36      1.70 o
   1 -11   9       14.90       14.84      0.93 o
   2 -11   9        0.58        2.68      0.87 o
   3 -11   9        0.16        0.00      0.91 o
  -4 -10   9       24.20       19.76      1.79 o
  -3 -10   9       25.34       29.57      1.39 o
  -2 -10   9       34.21       34.37      1.33 o
  -1 -10   9       65.40       57.32      1.88 o
   0 -10   9        0.44        0.43      0.62 o
   1 -10   9        3.52        5.43      0.63 o
   2 -10   9       20.60       17.77      1.05 o
   3 -10   9       21.44       25.77      1.33 o
   4 -10   9        0.22        0.11      0.75 o
  -5  -9   9        4.99        4.16      1.02 o
  -4  -9   9        2.21        3.27      0.72 o
  -3  -9   9       15.15       15.22      1.00 o
  -2  -9   9       13.27       11.40      0.81 o
  -1  -9   9        6.93       10.21      0.87 o
   0  -9   9        0.38       -0.24      0.52 o
   1  -9   9      145.06      135.72      1.90 o
   2  -9   9        2.93        3.39      0.54 o
   3  -9   9        2.26        2.34      0.66 o
   4  -9   9        0.24       -0.48      0.66 o
  -5  -8   9       12.34       16.27      1.35 o
  -4  -8   9        0.48        0.16      0.63 o
  -3  -8   9        1.89        1.85      0.63 o
  -2  -8   9        0.02       -0.31      0.53 o
  -1  -8   9      135.03      140.31      2.69 o
   0  -8   9       58.72       40.85      1.10 o
   1  -8   9        2.59        1.83      0.41 o
   2  -8   9       14.80       13.58      0.69 o
   3  -8   9        1.11        0.35      0.55 o
   4  -8   9        0.00        0.04      0.62 o
   5  -8   9        5.84        7.18      0.83 o
  -5  -7   9        5.52        5.05      0.98 o
  -4  -7   9        0.91        1.10      0.56 o
  -3  -7   9       11.80       10.46      0.69 o
  -2  -7   9       56.44       53.77      1.58 o
  -1  -7   9       12.14       12.70      0.85 o
   0  -7   9      155.60      157.31      2.14 o
   1  -7   9       15.02       16.26      0.67 o
   2  -7   9       37.37       38.12      0.88 o
   3  -7   9        0.76        0.66      0.45 o
   4  -7   9        0.76        0.30      0.46 o
   5  -7   9        5.81        6.57      0.66 o
  -6  -6   9        3.94        5.38      0.79 o
  -5  -6   9        0.21        0.38      0.59 o
  -4  -6   9       21.52       24.23      0.99 o
  -3  -6   9      168.88      160.65      2.14 o
  -2  -6   9      187.91      184.78      2.74 o
  -1  -6   9      237.81      220.58      2.73 o
   0  -6   9      291.03      283.11      2.73 o
   1  -6   9        0.58        0.39      0.40 o
   2  -6   9      178.48      164.14      2.14 o
   3  -6   9      102.78       96.22      1.63 o
   4  -6   9       11.89       11.83      0.86 o
   5  -6   9        1.05        0.90      0.49 o
  -6  -5   9        1.03        0.86      0.74 o
  -5  -5   9       10.33        7.92      0.83 o
  -4  -5   9       97.30       90.22      1.74 o
  -3  -5   9       81.87       79.39      1.60 o
  -2  -5   9        7.64        6.17      0.45 o
  -1  -5   9      711.18      687.40      6.40 o
   0  -5   9      195.12      205.13      2.07 o
   1  -5   9      133.24      133.16      1.53 o
   2  -5   9      655.03      622.61      5.38 o
   3  -5   9      370.58      380.74      3.83 o
   4  -5   9       22.62       23.10      0.89 o
   5  -5   9        9.87        7.99      0.56 o
   6  -5   9        3.00        2.55      0.63 o
  -6  -4   9        0.17        0.85      0.70 o
  -5  -4   9        3.03        3.75      0.74 o
  -4  -4   9      548.51      542.76      5.97 o
  -3  -4   9      201.35      202.55      2.46 o
  -2  -4   9      659.88      662.20      5.84 o
  -1  -4   9      219.85      208.82      2.10 o
   0  -4   9       13.72       19.71      0.56 o
   1  -4   9      797.18      796.72      6.67 o
   2  -4   9       77.64       81.10      1.05 o
   3  -4   9       16.86       13.63      0.65 o
   4  -4   9      126.37      121.70      1.95 o
   5  -4   9        1.04        1.74      0.68 o
   6  -4   9        0.04        0.16      0.54 o
  -6  -3   9        2.71        4.40      0.80 o
  -5  -3   9       96.56       97.18      2.14 o
  -4  -3   9      195.20      195.93      2.28 o
  -3  -3   9       15.57       10.67      0.95 o
  -2  -3   9      162.43      157.10      1.89 o
  -1  -3   9       34.49       21.92      0.70 o
   0  -3   9      130.03      138.59      1.46 o
   1  -3   9       17.34       13.37      0.52 o
   2  -3   9       22.09       17.80      0.46 o
   3  -3   9      177.27      171.80      1.73 o
   4  -3   9      140.62      120.51      1.67 o
   5  -3   9        0.07        1.41      0.74 o
   6  -3   9       21.39       20.87      2.33 o
  -6  -2   9        0.54        0.91      0.69 o
  -5  -2   9       42.61       45.28      1.57 o
  -4  -2   9       51.93       40.61      1.96 o
  -3  -2   9      161.04      171.76      2.10 o
  -2  -2   9      283.22      261.75      2.76 o
  -1  -2   9      143.12      159.71      1.71 o
   0  -2   9       60.59       61.20      1.08 o
   1  -2   9      366.44      363.99      3.44 o
   2  -2   9        1.51        2.06      0.19 o
   3  -2   9      401.73      382.13      3.62 o
   4  -2   9        5.86        6.51      0.39 o
   5  -2   9        0.01       -0.37      0.37 o
   6  -2   9       17.25       16.06      0.97 o
  -6  -1   9        0.24        0.04      0.68 o
  -5  -1   9       23.84       20.80      1.05 o
  -4  -1   9       49.45       42.45      0.85 o
  -3  -1   9       25.19       25.31      0.72 o
  -2  -1   9       32.22       42.70      0.88 o
  -1  -1   9       34.45       44.68      0.78 o
   0  -1   9       12.24       15.17      0.44 o
   1  -1   9      452.63      442.34      4.09 o
   2  -1   9      267.35      289.91      2.57 o
   3  -1   9       75.25       67.48      1.11 o
   4  -1   9       53.24       61.35      1.48 o
   5  -1   9        2.13        0.46      0.40 o
   6  -1   9        8.52        9.29      1.64 o
  -6   0   9        0.75        0.54      0.70 o
  -5   0   9       10.58       10.36      0.68 o
  -4   0   9       12.14        8.51      0.54 o
  -3   0   9       30.45       35.33      0.83 o
  -2   0   9      696.08      747.80      6.32 o
  -1   0   9       10.45        7.45      0.57 o
   0   0   9      384.31      372.33      3.28 o
   1   0   9       72.22       67.55      0.84 o
   2   0   9      106.58      105.72      1.21 o
   3   0   9        5.55        3.91      0.32 o
   4   0   9       16.98       14.10      1.11 o
   5   0   9        0.03       -0.68      0.68 o
   6   0   9        4.34        6.75      1.49 o
   7   0   9        7.47        9.22      2.69 o
  -6   1   9        5.43        7.65      0.87 o
  -5   1   9       28.43       25.21      1.04 o
  -4   1   9       20.76       21.35      0.82 o
  -3   1   9       50.94       49.76      0.90 o
  -2   1   9      421.11      465.21      4.13 o
  -1   1   9       19.73       23.86      0.59 o
   0   1   9        2.44        1.24      0.22 o
   1   1   9     1139.22     1160.25      9.29 o
   2   1   9      861.36      865.01      7.02 o
   3   1   9        5.89        9.28      0.35 o
   4   1   9        0.13       -0.20      0.93 o
   5   1   9        7.00        4.66      1.05 o
   6   1   9        6.73        7.71      1.49 o
   7   1   9        3.92        6.48      1.67 o
  -6   2   9        0.18       -0.20      0.62 o
  -5   2   9        9.48       12.88      0.84 o
  -4   2   9        8.37        6.87      0.68 o
  -3   2   9        6.37        4.66      0.37 o
  -2   2   9        3.74        0.00      0.27 o
  -1   2   9      665.47      670.14      5.79 o
   0   2   9      845.87      952.28      7.46 o
   1   2   9      293.27      309.44      3.04 o
   2   2   9        1.62        2.47      0.24 o
   3   2   9       38.30       37.61      1.19 o
   4   2   9       58.72       57.14      1.01 o
   5   2   9        5.42        4.12      0.91 o
   6   2   9        6.24       10.36      1.57 o
   7   2   9        2.61        2.49      2.17 o
  -6   3   9        1.27        0.78      0.66 o
  -5   3   9       29.95       21.79      1.16 o
  -4   3   9      221.88      210.32      2.45 o
  -3   3   9        0.24        1.64      0.42 o
  -2   3   9        0.74        1.57      0.33 o
  -1   3   9       98.63      119.00      1.42 o
   0   3   9      146.46       96.21      1.29 o
   1   3   9      563.70      592.43      5.51 o
   2   3   9      119.53      121.97      1.32 o
   3   3   9      419.89      438.32      4.15 o
   4   3   9       44.13       47.85      1.09 o
   5   3   9       13.71       12.34      0.58 o
   6   3   9        7.91        8.77      1.50 o
   7   3   9        3.59        6.11      2.38 o
  -6   4   9        5.83        6.94      0.92 o
  -5   4   9        0.28        1.91      0.66 o
  -4   4   9        9.00       13.32      0.96 o
  -3   4   9       29.18       28.38      1.64 o
  -2   4   9      137.28      136.63      1.64 o
  -1   4   9      319.82      323.23      3.08 o
   0   4   9       81.25       68.66      1.11 o
   1   4   9      550.98      597.75      5.59 o
   2   4   9      405.22      404.69      3.57 o
   3   4   9       12.76       15.76      0.55 o
   4   4   9        0.28        0.41      0.43 o
   5   4   9       16.23       14.95      0.70 o
   6   4   9        2.09        3.35      0.47 o
  -6   5   9        2.66        4.25      0.91 o
  -5   5   9       20.68       24.60      1.25 o
  -4   5   9        0.94        0.58      0.62 o
  -3   5   9       44.82       38.42      1.40 o
  -2   5   9      112.46      124.76      1.70 o
  -1   5   9       35.16       39.00      0.83 o
   0   5   9        9.73        6.43      0.39 o
   1   5   9      119.68      122.05      1.62 o
   2   5   9       46.60       49.70      0.92 o
   3   5   9        7.45        7.07      0.52 o
   4   5   9       20.64       17.36      0.99 o
   5   5   9        0.31        0.56      0.45 o
   6   5   9       13.72       13.49      1.14 o
  -6   6   9        0.10        0.07      0.80 o
  -5   6   9       14.44       17.67      1.32 o
  -4   6   9        3.70        2.98      0.64 o
  -3   6   9        0.22       -0.61      0.61 o
  -2   6   9        0.95        0.66      0.37 o
  -1   6   9        0.87        0.95      0.37 o
   0   6   9       96.14       87.41      1.34 o
   1   6   9      186.41      189.86      2.41 o
   2   6   9      137.16      137.56      2.23 o
   3   6   9      199.24      203.59      2.51 o
   4   6   9       45.77       43.79      1.11 o
   5   6   9        9.87        9.36      0.59 o
   6   6   9        0.01       -0.23      0.55 o
  -5   7   9        3.96        4.67      0.86 o
  -4   7   9       27.06       28.10      1.23 o
  -3   7   9        1.22        0.48      0.47 o
  -2   7   9      114.54      119.39      2.20 o
  -1   7   9        7.00        6.98      0.52 o
   0   7   9      116.85      129.21      1.77 o
   1   7   9        3.27        5.85      0.93 o
   2   7   9       50.02       55.72      1.16 o
   3   7   9       32.31       30.24      0.94 o
   4   7   9       24.42       26.72      1.01 o
   5   7   9        2.81        1.78      0.47 o
   6   7   9        0.27       -0.62      0.62 o
  -5   8   9        4.44        5.09      1.04 o
  -4   8   9        0.74        0.63      0.60 o
  -3   8   9        8.14        6.17      0.62 o
  -2   8   9       68.06       68.16      1.71 o
  -1   8   9       13.42        8.77      0.62 o
   0   8   9        6.09        4.78      0.47 o
   1   8   9        0.42        0.42      0.38 o
   2   8   9        2.33        0.66      0.39 o
   3   8   9        7.40        8.35      0.72 o
   4   8   9        0.95        1.35      0.51 o
   5   8   9        0.44       -0.19      0.48 o
   6   8   9        6.80        8.81      1.34 o
  -5   9   9        0.83        0.55      2.28 o
  -4   9   9        8.89        3.93      1.14 o
  -3   9   9       10.67       10.96      1.01 o
  -2   9   9        1.12        0.37      0.55 o
  -1   9   9       14.75       17.54      1.23 o
   0   9   9        0.23       -0.45      0.45 o
   1   9   9       11.61       10.80      0.72 o
   2   9   9        1.85        2.66      0.52 o
   3   9   9        2.62        1.74      0.46 o
   4   9   9       28.56       29.72      1.17 o
   5   9   9        5.67        5.89      0.79 o
  -4  10   9        3.98        5.44      1.29 o
  -3  10   9        2.27        1.09      0.76 o
  -2  10   9       43.84       44.30      2.41 o
  -1  10   9        1.50        0.90      0.91 o
   0  10   9       26.61       27.65      2.00 o
   1  10   9        0.15       -0.17      0.58 o
   2  10   9        1.68        1.96      0.56 o
   3  10   9       40.47       36.82      2.01 o
   4  10   9        2.51        2.61      0.75 o
   5  10   9        0.03       -0.64      0.67 o
  -4  11   9        2.50        3.46      1.66 o
  -3  11   9        4.48        3.72      0.89 o
  -2  11   9       16.64       17.01      1.29 o
  -1  11   9       11.13        9.93      1.39 o
   0  11   9        6.79        8.88      1.15 o
   1  11   9        0.13        1.43      0.73 o
   2  11   9        1.32        1.96      0.63 o
   3  11   9        0.88       -0.25      0.69 o
   4  11   9        4.07        3.07      0.82 o
   5  11   9        3.70        6.29      1.06 o
  -3  12   9        3.04        2.59      1.19 o
  -2  12   9        0.80        0.72      0.86 o
  -1  12   9       27.15       33.05      1.81 o
   0  12   9        4.79        5.76      1.01 o
   1  12   9       13.25       17.16      2.35 o
   2  12   9        1.93        2.81      0.82 o
   3  12   9        3.87        5.80      1.19 o
   4  12   9        0.66        1.14      0.91 o
  -2  13   9        4.79        5.41      1.10 o
  -1  13   9        3.70        5.44      1.40 o
   0  13   9       10.34       10.47      1.21 o
   1  13   9       42.13       41.04      1.96 o
   2  13   9        0.94        2.12      0.92 o
   3  13   9        0.53        0.31      1.55 o
  -1  14   9        6.60        6.65      1.71 o
   0  14   9        2.35        1.60      1.66 o
   1  14   9        4.01        1.84      1.16 o
   2  14   9        0.84        2.60      1.19 o
  -2 -12  10        0.03       -0.04      0.84 o
  -1 -12  10        5.57        6.54      1.01 o
   0 -12  10        0.21        0.58      0.66 o
   1 -12  10        0.10        0.39      0.73 o
  -3 -11  10        3.70        3.43      1.31 o
  -2 -11  10        6.71        7.21      1.04 o
  -1 -11  10        0.40        0.65      0.77 o
   0 -11  10       36.99       34.38      1.48 o
   1 -11  10       29.58       33.52      1.31 o
   2 -11  10      103.98      121.06      2.93 o
   3 -11  10        2.58        1.90      0.99 o
  -4 -10  10        0.27        1.67      0.76 o
  -3 -10  10       14.59       17.59      1.27 o
  -2 -10  10       34.06       37.07      1.42 o
  -1 -10  10       33.65       30.86      1.47 o
   0 -10  10       52.44       44.77      1.48 o
   1 -10  10       35.65       38.93      1.25 o
   2 -10  10        2.27        3.77      0.88 o
   3 -10  10        2.53        1.10      0.72 o
  -4  -9  10       13.57       18.69      1.59 o
  -3  -9  10        2.13        1.39      0.64 o
  -2  -9  10       11.57       11.20      0.81 o
  -1  -9  10       91.56       84.54      2.64 o
   0  -9  10       13.01        9.09      0.74 o
   1  -9  10       14.18       17.22      0.84 o
   2  -9  10       24.15       26.96      1.06 o
   3  -9  10       28.07       29.71      1.32 o
   4  -9  10        7.77        8.78      0.93 o
  -5  -8  10        8.39       10.97      1.20 o
  -4  -8  10        7.71        7.61      0.84 o
  -3  -8  10       29.13       34.37      1.35 o
  -2  -8  10        0.12        0.11      0.60 o
  -1  -8  10       56.13       44.45      1.57 o
   0  -8  10        8.01       13.38      0.89 o
   1  -8  10       73.87       64.16      1.23 o
   2  -8  10       58.59       65.86      1.26 o
   3  -8  10        0.81        1.04      0.58 o
   4  -8  10       13.82       13.18      0.94 o
  -5  -7  10        3.62        2.96      0.91 o
  -4  -7  10      128.19      138.28      2.59 o
  -3  -7  10        2.80        4.46      0.67 o
  -2  -7  10       60.84       53.35      1.67 o
  -1  -7  10       17.22       11.72      0.77 o
   0  -7  10      331.39      297.41      3.48 o
   1  -7  10       86.49       79.59      1.44 o
   2  -7  10        4.82        6.01      0.48 o
   3  -7  10        8.15        6.44      0.62 o
   4  -7  10        6.53        7.75      0.63 o
   5  -7  10       11.25       13.33      0.98 o
  -5  -6  10        7.63        8.93      0.80 o
  -4  -6  10        2.58        1.92      0.51 o
  -3  -6  10       77.19       70.04      1.48 o
  -2  -6  10      384.75      399.76      4.98 o
  -1  -6  10      148.90      146.57      2.03 o
   0  -6  10        1.22        0.78      0.32 o
   1  -6  10      128.93      118.40      1.48 o
   2  -6  10       28.12       26.30      0.89 o
   3  -6  10      106.31       96.54      1.64 o
   4  -6  10       31.61       36.77      1.06 o
   5  -6  10        5.31        6.63      0.60 o
  -6  -5  10        0.38        0.79      0.79 o
  -5  -5  10        1.24        0.81      0.69 o
  -4  -5  10       20.05       13.56      0.80 o
  -3  -5  10      339.78      338.58      3.96 o
  -2  -5  10      411.36      405.81      3.82 o
  -1  -5  10        2.52        1.86      0.36 o
   0  -5  10       16.34       15.83      0.59 o
   1  -5  10        5.90        4.52      0.56 o
   2  -5  10      117.41      120.47      2.16 o
   3  -5  10      133.80      120.78      1.85 o
   4  -5  10       10.34        8.91      0.58 o
   5  -5  10       13.66       18.10      0.84 o
   6  -5  10        3.05        3.65      0.67 o
  -6  -4  10        0.80        1.46      0.77 o
  -5  -4  10        1.75        2.83      0.75 o
  -4  -4  10        6.96        7.07      0.69 o
  -3  -4  10      466.72      452.67      4.66 o
  -2  -4  10       68.87       71.42      1.44 o
  -1  -4  10        0.03        0.11      0.25 o
   0  -4  10      315.40      334.40      3.09 o
   1  -4  10       18.59       15.88      0.86 o
   2  -4  10        0.48       -0.17      0.27 o
   3  -4  10       88.49       74.67      1.21 o
   4  -4  10      117.95      120.06      2.22 o
   5  -4  10        1.39        1.07      0.41 o
   6  -4  10        4.42        3.04      0.57 o
  -6  -3  10        0.05        0.48      0.74 o
  -5  -3  10        1.88        1.84      0.70 o
  -4  -3  10       19.42       19.20      1.95 o
  -3  -3  10       42.18       52.78      1.95 o
  -2  -3  10       14.14        8.23      0.52 o
  -1  -3  10        3.33        0.47      0.24 o
   0  -3  10       63.40       70.79      0.96 o
   1  -3  10      157.98      167.24      1.87 o
   2  -3  10      473.34      474.72      3.87 o
   3  -3  10       39.76       41.37      0.78 o
   4  -3  10        0.80        0.19      0.42 o
   5  -3  10      104.94       97.39      2.45 o
   6  -3  10        4.30        2.74      0.55 o
  -6  -2  10        0.33       -0.36      0.69 o
  -5  -2  10        0.91        1.11      0.70 o
  -4  -2  10        2.75        0.07      0.97 o
  -3  -2  10       21.10       15.97      0.83 o
  -2  -2  10      101.61      109.02      1.52 o
  -1  -2  10     1177.76     1256.27     11.10 o
   0  -2  10        0.08       -0.01      0.20 o
   1  -2  10     1311.12     1339.93     11.72 o
   2  -2  10      110.24      105.18      1.12 o
   3  -2  10        3.71        3.27      0.27 o
   4  -2  10        0.09       -0.29      0.29 o
   5  -2  10       32.46       27.48      0.93 o
   6  -2  10        5.20        5.93      0.97 o
  -6  -1  10        0.03        0.38      0.73 o
  -5  -1  10       15.62       15.86      1.03 o
  -4  -1  10        8.81        8.83      0.74 o
  -3  -1  10        3.52        1.68      0.43 o
  -2  -1  10      127.29      124.96      1.64 o
  -1  -1  10     1447.46     1526.07     13.35 o
   0  -1  10      215.84      206.28      2.00 o
   1  -1  10        0.08        0.28      0.35 o
   2  -1  10       51.44       49.39      0.75 o
   3  -1  10        0.39        0.29      0.20 o
   4  -1  10        1.41        0.83      0.37 o
   5  -1  10        0.54        0.05      0.34 o
   6  -1  10        3.93        3.34      1.37 o
  -6   0  10        1.36        3.14      0.92 o
  -5   0  10       20.89       20.43      1.67 o
  -4   0  10       19.23       20.19      0.59 o
  -3   0  10       12.64        8.69      0.51 o
  -2   0  10      328.26      332.60      3.39 o
  -1   0  10      115.19      119.32      1.87 o
   0   0  10      193.83      174.85      1.92 o
   1   0  10       76.00       75.85      1.04 o
   2   0  10      116.65       99.21      1.11 o
   3   0  10       63.40       60.58      0.84 o
   4   0  10        1.24        0.33      0.30 o
   5   0  10        2.23        1.31      0.82 o
   6   0  10        2.50        2.20      1.31 o
  -6   1  10        3.55        4.79      0.97 o
  -5   1  10        3.10        1.84      0.60 o
  -4   1  10      116.19      112.98      1.63 o
  -3   1  10        1.56        0.38      0.31 o
  -2   1  10       46.73       44.76      0.87 o
  -1   1  10        0.09       -0.24      0.24 o
   0   1  10      228.24      251.29      2.57 o
   1   1  10      392.85      445.78      4.52 o
   2   1  10      311.41      341.27      2.99 o
   3   1  10        0.36       -0.19      0.19 o
   4   1  10       91.91       90.27      1.39 o
   5   1  10       19.24       14.64      1.20 o
   6   1  10        0.05        0.08      1.21 o
  -6   2  10        5.90        6.53      0.90 o
  -5   2  10       11.79       12.80      0.86 o
  -4   2  10        1.30        0.47      0.46 o
  -3   2  10       27.95       27.24      0.90 o
  -2   2  10        0.60       -0.26      0.26 o
  -1   2  10      367.33      378.17      3.08 o
   0   2  10      780.40      817.50      6.96 o
   1   2  10      155.07      166.76      1.87 o
   2   2  10      140.03      156.65      1.42 o
   3   2  10       17.40       24.00      0.73 o
   4   2  10        1.05        0.36      0.48 o
   5   2  10        0.44        0.75      0.79 o
   6   2  10        1.93        2.65      1.27 o
  -6   3  10        1.37        1.47      0.69 o
  -5   3  10        0.52        1.31      0.64 o
  -4   3  10        2.08        2.76      0.53 o
  -3   3  10      602.99      609.63      5.10 o
  -2   3  10       33.38       25.40      0.72 o
  -1   3  10       37.47       41.38      0.77 o
   0   3  10      113.56       95.58      1.24 o
   1   3  10      378.22      362.05      3.58 o
   2   3  10      272.48      246.48      2.32 o
   3   3  10       45.72       42.25      1.06 o
   4   3  10       34.41       38.40      0.95 o
   5   3  10        9.35        9.31      0.59 o
   6   3  10        8.47        9.78      0.58 o
  -6   4  10        2.96        3.45      0.77 o
  -5   4  10        7.21        6.97      0.78 o
  -4   4  10      291.60      293.09      3.54 o
  -3   4  10      374.01      389.23      3.78 o
  -2   4  10       86.11       83.13      1.25 o
  -1   4  10       14.29       13.94      0.88 o
   0   4  10      398.52      424.60      4.19 o
   1   4  10        0.03        0.08      0.29 o
   2   4  10        0.01        0.45      0.33 o
   3   4  10        0.11        1.45      0.46 o
   4   4  10      334.80      356.13      4.36 o
   5   4  10        9.20        9.30      0.66 o
   6   4  10        1.86        2.17      0.47 o
  -6   5  10        0.13        0.15      0.80 o
  -5   5  10        0.11        0.96      0.70 o
  -4   5  10        5.80        6.13      0.76 o
  -3   5  10      112.80       99.35      1.49 o
  -2   5  10      115.17      119.28      1.57 o
  -1   5  10       66.92       63.67      1.14 o
   0   5  10        0.25        0.29      0.34 o
   1   5  10       20.78       22.79      0.63 o
   2   5  10       39.86       36.22      0.80 o
   3   5  10      286.64      293.22      2.78 o
   4   5  10       84.06       78.30      1.58 o
   5   5  10       34.08       37.76      1.27 o
   6   5  10        0.50        0.78      0.51 o
  -5   6  10        0.03        0.23      0.75 o
  -4   6  10        9.34        9.27      0.77 o
  -3   6  10       57.32       46.54      1.38 o
  -2   6  10      140.42      119.51      1.77 o
  -1   6  10      140.11      122.28      1.60 o
   0   6  10      111.50      116.14      1.63 o
   1   6  10       36.99       39.89      1.01 o
   2   6  10       64.81       65.03      1.09 o
   3   6  10      182.24      178.76      2.12 o
   4   6  10        0.03       -0.43      0.43 o
   5   6  10       23.48       25.73      0.95 o
   6   6  10        3.08        3.97      0.65 o
  -5   7  10       17.53       22.91      2.60 o
  -4   7  10        0.22       -0.20      0.58 o
  -3   7  10       24.78       20.49      1.14 o
  -2   7  10        0.03       -0.91      0.91 o
  -1   7  10        1.19       -0.13      0.47 o
   0   7  10      450.11      467.01      5.74 o
   1   7  10        2.23        1.47      0.52 o
   2   7  10       29.87       28.07      0.93 o
   3   7  10       14.47       11.96      0.73 o
   4   7  10       11.19       13.62      0.84 o
   5   7  10        0.27       -0.38      0.46 o
   6   7  10        0.10       -0.57      0.57 o
  -5   8  10        0.07        0.05      0.91 o
  -4   8  10        8.99        9.46      0.91 o
  -3   8  10        4.61        3.60      0.59 o
  -2   8  10       85.32       80.12      2.47 o
  -1   8  10       12.68       10.85      0.78 o
   0   8  10        2.44        1.82      0.46 o
   1   8  10        7.06        4.49      0.49 o
   2   8  10        0.54       -0.39      0.39 o
   3   8  10       10.98       10.09      0.68 o
   4   8  10        0.04       -0.09      0.47 o
   5   8  10        0.68       -0.17      0.52 o
   6   8  10        0.55       -0.25      0.69 o
  -4   9  10        0.15       -0.58      0.97 o
  -3   9  10        0.03       -0.11      0.68 o
  -2   9  10       24.99       21.12      1.42 o
  -1   9  10       12.31        8.23      0.88 o
   0   9  10        0.08       -0.48      0.48 o
   1   9  10        2.63        2.15      0.60 o
   2   9  10       28.05       24.72      1.10 o
   3   9  10        1.06       -0.47      0.57 o
   4   9  10        0.29       -0.06      0.55 o
   5   9  10        4.66        1.93      0.72 o
  -4  10  10        0.64        1.43      1.12 o
  -3  10  10        0.07       -0.14      0.72 o
  -2  10  10        1.03        0.30      1.00 o
  -1  10  10        0.09       -0.64      0.64 o
   0  10  10        4.18        5.67      1.28 o
   1  10  10       34.34       29.48      1.60 o
   2  10  10        6.66        4.73      0.65 o
   3  10  10       23.88       28.46      1.47 o
   4  10  10        2.01        0.50      0.70 o
   5  10  10        0.08       -0.05      0.70 o
  -3  11  10        4.89        3.49      1.13 o
  -2  11  10        0.03        0.06      0.77 o
  -1  11  10        6.23        7.79      0.98 o
   0  11  10        1.08        0.45      0.71 o
   1  11  10       17.58       21.20      2.18 o
   2  11  10       22.36       24.49      1.26 o
   3  11  10        0.14        1.13      0.75 o
   4  11  10        0.28       -0.33      0.78 o
  -3  12  10        0.09        0.52      1.06 o
  -2  12  10        2.00        1.27      0.91 o
  -1  12  10        6.21        7.28      1.06 o
   0  12  10        0.67        1.27      1.56 o
   1  12  10       29.85       34.66      3.04 o
   2  12  10        5.76        8.47      1.03 o
   3  12  10        6.81        6.19      1.29 o
   4  12  10        0.06        0.93      1.35 o
  -2  13  10        0.18        0.59      0.94 o
  -1  13  10        2.54        4.46      1.05 o
   0  13  10       24.76       28.44      1.79 o
   1  13  10        8.39        6.79      1.08 o
   2  13  10        2.15        2.60      1.13 o
   3  13  10        4.69        6.94      1.86 o
   0  14  10       12.01       10.56      1.56 o
   1  14  10        0.10       -0.49      1.09 o
  -1 -12  11        5.76        8.21      1.11 o
   0 -12  11       61.95       73.60      1.87 o
   1 -12  11       22.01       20.25      1.25 o
  -3 -11  11        0.01       -0.81      0.81 o
  -2 -11  11       36.24       34.44      1.75 o
  -1 -11  11       23.17       23.91      1.57 o
   0 -11  11        7.66        5.56      0.83 o
   1 -11  11       25.00       25.60      1.22 o
   2 -11  11       68.10       82.21      2.48 o
  -4 -10  11       33.11       31.69      4.14 o
  -3 -10  11        9.52       11.12      1.16 o
  -2 -10  11        9.82        8.05      0.82 o
  -1 -10  11        2.87        2.24      0.65 o
   0 -10  11       22.04       19.05      1.11 o
   1 -10  11       45.24       46.25      1.38 o
   2 -10  11        8.93        9.96      1.10 o
   3 -10  11       18.71       21.42      1.51 o
  -4  -9  11       25.70       27.36      1.76 o
  -3  -9  11       40.55       48.06      1.63 o
  -2  -9  11        0.16        0.28      0.67 o
  -1  -9  11       82.23       78.12      1.77 o
   0  -9  11       60.95       53.14      1.49 o
   1  -9  11        5.87        5.88      0.61 o
   2  -9  11       18.92       16.97      0.91 o
   3  -9  11        1.72        3.11      0.72 o
   4  -9  11        9.00       10.12      0.99 o
  -5  -8  11       12.61       13.24      1.31 o
  -4  -8  11        1.55        3.35      0.77 o
  -3  -8  11        3.16        1.52      0.65 o
  -2  -8  11      139.76      132.62      2.77 o
  -1  -8  11       17.39       14.34      0.88 o
   0  -8  11        9.43        8.81      0.90 o
   1  -8  11       39.70       42.91      1.06 o
   2  -8  11       22.94       19.59      0.96 o
   3  -8  11        0.21        0.12      0.58 o
   4  -8  11        1.62        0.78      0.66 o
  -5  -7  11        0.71        1.12      0.91 o
  -4  -7  11       13.12       15.12      1.03 o
  -3  -7  11       31.56       34.33      1.53 o
  -2  -7  11        0.01       -0.29      0.60 o
  -1  -7  11      207.94      188.34      2.78 o
   0  -7  11       80.80       79.27      1.49 o
   1  -7  11        0.62       -0.04      0.66 o
   2  -7  11       10.59       10.29      0.55 o
   3  -7  11       17.27       17.56      1.01 o
   4  -7  11        0.13        0.07      0.59 o
   5  -7  11        0.22        0.92      0.65 o
  -5  -6  11        6.09        7.02      1.04 o
  -4  -6  11       16.18       15.40      1.02 o
  -3  -6  11        8.12        6.66      0.62 o
  -2  -6  11       21.14       23.75      1.11 o
  -1  -6  11      515.61      489.93      8.84 o
   0  -6  11        8.47        7.82      0.65 o
   1  -6  11       65.76       60.51      1.21 o
   2  -6  11       21.19       14.86      0.59 o
   3  -6  11        1.85        2.80      0.48 o
   4  -6  11       17.01       21.97      0.97 o
   5  -6  11        8.27       10.38      0.73 o
  -5  -5  11        0.02        0.33      0.72 o
  -4  -5  11        2.62        3.73      0.61 o
  -3  -5  11       12.36       11.01      0.77 o
  -2  -5  11       17.63       17.24      1.09 o
  -1  -5  11      138.38      132.37      1.75 o
   0  -5  11       19.28       19.67      0.66 o
   1  -5  11      489.12      482.42      4.66 o
   2  -5  11      117.66      108.41      1.43 o
   3  -5  11       84.47       88.14      1.54 o
   4  -5  11       23.87       24.51      0.92 o
   5  -5  11       11.92       13.07      0.97 o
  -6  -4  11        0.43        0.91      0.79 o
  -5  -4  11        0.29        0.18      0.72 o
  -4  -4  11       81.79       78.11      1.67 o
  -3  -4  11      231.89      220.27      3.24 o
  -2  -4  11       11.67       12.32      0.62 o
  -1  -4  11      161.83      155.06      2.13 o
   0  -4  11      592.09      584.55      5.08 o
   1  -4  11      518.26      504.89      4.81 o
   2  -4  11      175.80      173.06      1.75 o
   3  -4  11       19.30       18.35      1.98 o
   4  -4  11       91.89       93.75      1.56 o
   5  -4  11       29.45       24.15      0.87 o
   6  -4  11        3.57        4.68      0.66 o
  -6  -3  11        1.16        0.63      0.76 o
  -5  -3  11       18.92       12.27      1.06 o
  -4  -3  11        0.79        2.36      0.80 o
  -3  -3  11        0.11       -0.72      0.81 o
  -2  -3  11        9.85        5.09      0.46 o
  -1  -3  11      187.47      179.78      2.12 o
   0  -3  11      600.56      614.39      5.28 o
   1  -3  11      195.40      220.68      2.36 o
   2  -3  11      109.28      105.34      1.28 o
   3  -3  11      154.01      163.72      1.96 o
   4  -3  11      292.17      287.79      3.62 o
   5  -3  11        1.18        1.55      0.64 o
   6  -3  11        0.00       -0.28      0.52 o
  -6  -2  11        0.95        1.00      0.76 o
  -5  -2  11        4.16        3.41      0.78 o
  -4  -2  11        2.41       -0.39      0.59 o
  -3  -2  11        3.98       -0.01      0.61 o
  -2  -2  11       84.31       92.03      1.42 o
  -1  -2  11       70.11       75.08      1.47 o
   0  -2  11      119.50      133.95      1.38 o
   1  -2  11      100.21      105.58      1.38 o
   2  -2  11        0.47       -0.26      0.26 o
   3  -2  11       24.00       19.75      0.53 o
   4  -2  11       15.51       14.18      0.67 o
   5  -2  11        8.32        5.34      0.76 o
   6  -2  11        1.83        2.20      0.58 o
  -6  -1  11        3.11        3.90      0.84 o
  -5  -1  11        0.03        0.74      0.70 o
  -4  -1  11        0.51       -0.94      0.94 o
  -3  -1  11        4.06        4.80      0.55 o
  -2  -1  11       49.65       46.52      1.02 o
  -1  -1  11      123.32      123.24      3.43 o
   0  -1  11      623.33      619.02      5.27 o
   1  -1  11       11.01        7.98      0.67 o
   2  -1  11       17.18       14.10      0.47 o
   3  -1  11       75.48       74.70      0.95 o
   4  -1  11       29.24       30.74      0.66 o
   5  -1  11       16.04       12.65      0.70 o
   6  -1  11        9.74       11.96      0.90 o
  -6   0  11        9.50       11.57      1.03 o
  -5   0  11        0.18        0.15      0.68 o
  -4   0  11        8.77        7.93      0.66 o
  -3   0  11        3.98        1.19      0.36 o
  -2   0  11       31.21       34.57      0.89 o
  -1   0  11       20.37       15.82      0.68 o
   0   0  11        4.26        4.98      0.44 o
   1   0  11      546.40      542.10      5.02 o
   2   0  11        0.50        0.46      0.23 o
   3   0  11       24.66       31.04      0.66 o
   4   0  11        1.38        1.16      0.40 o
   5   0  11        0.62        0.13      0.33 o
   6   0  11        2.30        2.23      1.35 o
  -6   1  11       16.01       18.22      1.39 o
  -5   1  11        0.02       -0.56      0.63 o
  -4   1  11       75.49       70.59      1.28 o
  -3   1  11       25.14       24.53      0.75 o
  -2   1  11       16.69       11.50      0.57 o
  -1   1  11      444.63      478.01      4.60 o
   0   1  11      168.37      176.32      2.37 o
   1   1  11       15.72       19.99      0.66 o
   2   1  11       81.00       86.26      1.06 o
   3   1  11       27.09       29.63      0.62 o
   4   1  11       18.50       18.31      0.69 o
   5   1  11        3.47        2.27      0.46 o
   6   1  11        7.81       10.44      1.65 o
  -6   2  11        0.01       -0.52      0.74 o
  -5   2  11        0.56       -0.34      0.59 o
  -4   2  11       11.22       11.62      0.76 o
  -3   2  11       44.08       40.80      1.01 o
  -2   2  11       20.29       19.86      0.68 o
  -1   2  11       80.36       90.23      1.16 o
   0   2  11      334.19      355.47      3.24 o
   1   2  11       98.85      110.62      3.86 o
   2   2  11       21.07       23.57      0.79 o
   3   2  11        1.21        1.20      0.32 o
   4   2  11       76.14       75.30      1.66 o
   5   2  11       58.25       59.68      2.32 o
   6   2  11        1.60        3.53      1.34 o
  -6   3  11        0.91        1.37      0.80 o
  -5   3  11       21.06       21.55      1.17 o
  -4   3  11      170.09      174.90      2.37 o
  -3   3  11      118.67      104.92      1.55 o
  -2   3  11        1.13        1.23      0.34 o
  -1   3  11        7.61        6.47      0.37 o
   0   3  11        4.63        3.48      0.34 o
   1   3  11      134.74      151.09      1.80 o
   2   3  11       46.56       43.85      0.77 o
   3   3  11       54.85       51.15      1.14 o
   4   3  11      207.38      196.78      2.25 o
   5   3  11        0.40        0.82      0.41 o
   6   3  11        0.81        1.18      0.41 o
  -6   4  11        2.57        2.42      0.86 o
  -5   4  11       14.54       14.28      0.94 o
  -4   4  11        3.67        5.46      0.63 o
  -3   4  11      137.11      142.00      1.71 o
  -2   4  11       31.65       35.31      1.07 o
  -1   4  11       64.51       55.30      0.98 o
   0   4  11        4.25        3.27      0.43 o
   1   4  11      106.03      111.62      1.45 o
   2   4  11       89.36       90.95      1.30 o
   3   4  11      434.98      444.71      3.93 o
   4   4  11      132.97      142.02      2.88 o
   5   4  11       30.34       30.43      1.01 o
   6   4  11        6.44        6.72      0.56 o
  -6   5  11        0.00       -0.15      1.07 o
  -5   5  11        0.63       -0.27      0.67 o
  -4   5  11       28.32       30.24      1.05 o
  -3   5  11       17.97       23.20      1.01 o
  -2   5  11       51.44       49.90      1.09 o
  -1   5  11       19.10       14.00      0.89 o
   0   5  11      115.30      137.24      1.80 o
   1   5  11       11.01        6.81      0.42 o
   2   5  11       22.60       20.67      0.76 o
   3   5  11      734.54      737.39      6.90 o
   4   5  11       25.18       30.21      0.95 o
   5   5  11        2.38        2.69      0.58 o
   6   5  11        8.98       11.42      1.76 o
  -5   6  11        0.54        1.08      0.80 o
  -4   6  11        6.68        7.93      0.76 o
  -3   6  11        8.16        4.89      0.67 o
  -2   6  11       49.84       45.69      1.49 o
  -1   6  11      173.54      171.97      2.38 o
   0   6  11       74.51       97.66      1.52 o
   1   6  11       15.85       17.38      0.59 o
   2   6  11      276.09      283.24      3.04 o
   3   6  11      112.36       97.20      1.46 o
   4   6  11        0.48       -0.42      0.42 o
   5   6  11        6.94        7.22      0.58 o
   6   6  11        1.47        1.63      0.61 o
  -5   7  11        0.58        1.73      0.97 o
  -4   7  11        0.80        0.70      0.62 o
  -3   7  11        7.51        4.30      0.67 o
  -2   7  11       19.13       11.81      1.30 o
  -1   7  11        4.20        2.95      0.62 o
   0   7  11      233.26      220.01      2.63 o
   1   7  11        5.01        3.45      0.47 o
   2   7  11        7.22        6.54      0.57 o
   3   7  11       59.76       62.89      1.30 o
   4   7  11        4.03        4.51      0.59 o
   5   7  11       15.05       19.82      0.98 o
   6   7  11        2.18        2.06      0.67 o
  -5   8  11        0.85        1.97      1.02 o
  -4   8  11        0.04       -0.59      0.69 o
  -3   8  11        7.59        8.84      0.81 o
  -2   8  11        1.20       -0.13      0.71 o
  -1   8  11        6.37        6.12      0.82 o
   0   8  11        7.27        7.74      0.70 o
   1   8  11        2.33        0.25      0.42 o
   2   8  11        1.37       -0.41      0.41 o
   3   8  11        1.03        0.32      0.48 o
   4   8  11        1.87        1.00      0.52 o
   5   8  11        1.17        0.26      0.54 o
   6   8  11        0.66       -0.06      0.66 o
  -4   9  11        2.04        3.57      1.19 o
  -3   9  11        2.36        2.31      0.65 o
  -2   9  11        7.94        6.70      0.91 o
  -1   9  11        8.51        6.60      0.88 o
   0   9  11        6.88        6.52      0.70 o
   1   9  11        5.75        3.73      0.60 o
   2   9  11        0.32       -0.41      0.49 o
   3   9  11        2.66        0.22      0.73 o
   4   9  11        0.21        0.08      0.65 o
   5   9  11        0.88       -0.19      0.66 o
  -4  10  11        1.49        0.45      1.12 o
  -3  10  11        1.65        1.04      0.81 o
  -2  10  11        1.48        1.21      0.77 o
  -1  10  11        0.87       -0.22      0.70 o
   0  10  11       13.39        8.13      0.92 o
   1  10  11        0.93        0.17      0.57 o
   2  10  11       16.56       14.76      1.15 o
   3  10  11        5.54        5.47      0.84 o
   4  10  11        5.62        7.83      0.89 o
   5  10  11        6.35        7.16      1.49 o
  -3  11  11        0.00       -0.47      1.03 o
  -2  11  11        3.75        1.69      0.89 o
  -1  11  11        6.42        6.26      0.98 o
   0  11  11        4.69        3.00      0.86 o
   1  11  11        5.97        6.73      0.93 o
   2  11  11       11.35       11.73      1.38 o
   3  11  11        0.21        0.28      0.76 o
   4  11  11        3.84        3.35      0.86 o
  -3  12  11        0.07        0.67      1.16 o
  -2  12  11        3.99        3.43      1.01 o
  -1  12  11        1.34        1.46      0.89 o
   0  12  11        4.33        6.22      1.20 o
   1  12  11        5.07        5.79      1.17 o
   2  12  11       12.73       14.78      1.21 o
   3  12  11        0.62        0.28      1.12 o
   4  12  11        0.27        2.17      1.45 o
  -2  13  11        0.76       -0.31      0.95 o
  -1  13  11        0.58        0.67      1.01 o
   0  13  11        1.41        1.75      0.95 o
   1  13  11        0.02        0.85      0.88 o
   2  13  11        7.91       10.75      2.23 o
   3  13  11        2.61        4.56      1.76 o
   0  14  11        1.16        2.75      1.27 o
   1  14  11        5.69        8.07      1.81 o
  -2 -11  12       15.21       22.11      1.57 o
  -1 -11  12        6.45        6.57      1.28 o
   0 -11  12       36.01       39.34      1.59 o
   1 -11  12        6.73       11.32      1.02 o
   2 -11  12        0.43        0.49      0.94 o
  -3 -10  12        0.17       -0.70      0.70 o
  -2 -10  12       14.03       15.19      1.11 o
  -1 -10  12       61.18       55.08      1.92 o
   0 -10  12       23.84       25.31      1.30 o
   1 -10  12        1.46        2.49      0.71 o
   2 -10  12       38.54       46.90      1.95 o
   3 -10  12       49.21       49.71      2.02 o
  -4  -9  12       14.26       14.56      1.08 o
  -3  -9  12       59.47       72.56      2.80 o
  -2  -9  12       42.11       46.24      1.77 o
  -1  -9  12        1.01       -0.49      0.63 o
   0  -9  12       25.06       27.87      1.24 o
   1  -9  12       23.86       25.81      1.27 o
   2  -9  12       50.52       52.71      1.58 o
   3  -9  12        3.11        3.57      0.78 o
  -4  -8  12        1.61        2.10      0.77 o
  -3  -8  12        0.01        0.07      0.62 o
  -2  -8  12        0.28       -0.17      0.65 o
  -1  -8  12       20.63       21.21      1.08 o
   0  -8  12       47.29       48.27      1.38 o
   1  -8  12      110.41       96.88      1.73 o
   2  -8  12        0.26        0.73      0.47 o
   3  -8  12        2.11        2.02      0.66 o
   4  -8  12        6.06        7.67      0.85 o
  -5  -7  12        4.59        6.10      1.10 o
  -4  -7  12        0.04        1.37      0.66 o
  -3  -7  12       85.80       82.90      2.23 o
  -2  -7  12        0.14       -0.50      0.57 o
  -1  -7  12        3.13        5.60      0.61 o
   0  -7  12      131.17      112.86      2.01 o
   1  -7  12        0.28        0.20      0.42 o
   2  -7  12       24.25       24.73      0.88 o
   3  -7  12       24.79       27.37      1.17 o
   4  -7  12        1.31        0.35      0.60 o
   5  -7  12       22.58       26.87      1.31 o
  -5  -6  12        0.20        1.01      0.90 o
  -4  -6  12       58.15       61.51      1.76 o
  -3  -6  12       23.37       23.74      1.36 o
  -2  -6  12        9.13        5.66      0.79 o
  -1  -6  12        0.05       -0.44      0.72 o
   0  -6  12       22.92       17.77      0.85 o
   1  -6  12      247.76      230.68      2.86 o
   2  -6  12       26.70       24.44      0.72 o
   3  -6  12       14.90       15.19      0.74 o
   4  -6  12       15.65       17.78      0.91 o
   5  -6  12       11.98       11.77      0.79 o
  -5  -5  12       11.06        9.47      1.12 o
  -4  -5  12       15.42       15.78      1.02 o
  -3  -5  12        0.16       -0.30      0.48 o
  -2  -5  12      104.10      100.65      1.76 o
  -1  -5  12      162.03      156.88      1.97 o
   0  -5  12       29.72       31.50      0.92 o
   1  -5  12       28.02       26.05      0.96 o
   2  -5  12       89.47       76.50      1.20 o
   3  -5  12       27.96       27.26      0.86 o
   4  -5  12        0.47        1.88      0.50 o
   5  -5  12        1.61        1.16      0.47 o
  -6  -4  12        5.30        8.18      2.59 o
  -5  -4  12        0.19        0.30      0.84 o
  -4  -4  12        3.00        4.21      0.67 o
  -3  -4  12        8.30        9.52      0.81 o
  -2  -4  12      505.47      503.32      6.05 o
  -1  -4  12      260.77      234.58      6.70 o
   0  -4  12        4.20        3.60      0.41 o
   1  -4  12      396.52      390.05      3.89 o
   2  -4  12     1170.95     1149.06      9.57 o
   3  -4  12       41.55       46.39      1.06 o
   4  -4  12      140.77      140.52      2.04 o
   5  -4  12       20.45       18.49      0.80 o
   6  -4  12        0.17        0.63      0.60 o
  -6  -3  12        2.21        4.84      1.05 o
  -5  -3  12       13.02       10.41      0.95 o
  -4  -3  12      129.35      144.56      3.60 o
  -3  -3  12        2.68        2.57      0.68 o
  -2  -3  12       77.57       85.43      1.44 o
  -1  -3  12       40.18       36.89      1.58 o
   0  -3  12      262.12      248.15      2.46 o
   1  -3  12      331.86      314.76      3.21 o
   2  -3  12       92.91       87.81      1.28 o
   3  -3  12      106.99      107.89      1.68 o
   4  -3  12       30.03       30.83      1.83 o
   5  -3  12        1.04        0.65      0.53 o
   6  -3  12        0.19        0.45      0.54 o
  -6  -2  12        0.04        0.29      0.76 o
  -5  -2  12       55.24       60.88      1.85 o
  -4  -2  12        0.66        0.38      0.66 o
  -3  -2  12       34.87       24.59      1.20 o
  -2  -2  12       18.04       16.61      0.76 o
  -1  -2  12      147.43      141.03      1.98 o
   0  -2  12       51.45       44.79      0.76 o
   1  -2  12      310.95      315.85      3.20 o
   2  -2  12      102.87      106.93      1.31 o
   3  -2  12      108.14       90.13      1.46 o
   4  -2  12       53.35       47.51      1.18 o
   5  -2  12        1.01        1.46      0.45 o
   6  -2  12        1.86        1.34      0.40 o
  -6  -1  12        1.06        2.12      0.82 o
  -5  -1  12        8.57       10.37      0.94 o
  -4  -1  12        2.63        0.19      0.74 o
  -3  -1  12       76.84       83.80      1.62 o
  -2  -1  12      261.83      280.84      3.27 o
  -1  -1  12       56.07       64.71      1.13 o
   0  -1  12      144.02      177.40      2.03 o
   1  -1  12       69.38       68.66      1.08 o
   2  -1  12      182.38      178.86      1.85 o
   3  -1  12        1.35        0.27      0.26 o
   4  -1  12       72.69       66.45      1.46 o
   5  -1  12        0.27        0.82      0.45 o
   6  -1  12        7.28        6.80      0.55 o
  -6   0  12        0.64        1.99      0.79 o
  -5   0  12        4.39        3.16      0.79 o
  -4   0  12       20.21       18.36      0.91 o
  -3   0  12        4.67        2.95      0.53 o
  -2   0  12       13.54       12.10      0.59 o
  -1   0  12      230.58      235.27      2.60 o
   0   0  12        2.27        1.12      0.36 o
   1   0  12      281.24      308.12      3.08 o
   2   0  12        0.03       -0.21      0.21 o
   3   0  12        7.59        9.62      0.43 o
   4   0  12        0.26       -0.28      0.28 o
   5   0  12        3.15        2.21      0.42 o
   6   0  12        0.08        0.20      0.42 o
  -6   1  12        0.89        1.31      0.80 o
  -5   1  12        4.66        3.97      0.82 o
  -4   1  12       11.27        9.38      0.70 o
  -3   1  12       29.24       25.10      0.77 o
  -2   1  12       18.34       21.28      0.65 o
  -1   1  12        5.39        6.35      0.52 o
   0   1  12       72.21       97.59      1.35 o
   1   1  12       13.91       12.89      0.60 o
   2   1  12        0.11        1.18      0.26 o
   3   1  12       22.58       24.84      0.57 o
   4   1  12       36.19       37.72      0.78 o
   5   1  12       22.44       19.65      0.76 o
   6   1  12        0.18        0.23      1.27 o
  -6   2  12       15.78       19.08      1.25 o
  -5   2  12        5.91        5.98      0.85 o
  -4   2  12       11.34       12.70      0.81 o
  -3   2  12       21.69       19.24      1.04 o
  -2   2  12       48.14       53.02      1.01 o
  -1   2  12      251.42      269.32      2.54 o
   0   2  12       67.74       72.61      1.07 o
   1   2  12       58.09       56.33      1.06 o
   2   2  12       22.13       23.44      0.66 o
   3   2  12       37.12       37.77      0.84 o
   4   2  12       57.81       59.32      1.11 o
   5   2  12       19.89       20.69      0.91 o
   6   2  12        0.38        1.62      1.31 o
  -6   3  12        1.45        0.46      0.81 o
  -5   3  12        0.06        0.63      0.73 o
  -4   3  12       11.60        9.60      0.76 o
  -3   3  12        8.02        8.62      0.68 o
  -2   3  12       60.69       60.01      1.05 o
  -1   3  12        7.19        5.97      0.39 o
   0   3  12       70.97       70.19      1.10 o
   1   3  12       66.81       77.18      1.19 o
   2   3  12        5.26        6.02      0.41 o
   3   3  12       37.57       35.95      0.74 o
   4   3  12       70.92       82.55      1.84 o
   5   3  12       15.00       13.19      0.74 o
   6   3  12        7.77        6.87      0.71 o
  -6   4  12        0.06       -0.65      0.91 o
  -5   4  12        0.04        0.09      0.65 o
  -4   4  12        1.94        1.47      0.56 o
  -3   4  12        0.01        1.35      0.45 o
  -2   4  12        7.59       10.83      0.58 o
  -1   4  12       27.16       34.68      0.86 o
   0   4  12      181.18      200.07      2.37 o
   1   4  12        2.59        1.11      0.52 o
   2   4  12      523.95      508.69      4.93 o
   3   4  12       16.00       14.96      0.96 o
   4   4  12        9.49       12.18      0.76 o
   5   4  12       37.26       38.15      1.13 o
   6   4  12        2.47        1.69      0.61 o
  -5   5  12        0.07       -0.28      0.68 o
  -4   5  12        1.52        1.74      0.52 o
  -3   5  12       56.42       53.37      1.34 o
  -2   5  12      399.60      425.47      4.48 o
  -1   5  12      298.03      306.67      3.71 o
   0   5  12        2.11        4.29      0.45 o
   1   5  12      315.94      331.90      3.45 o
   2   5  12      329.96      304.37      3.99 o
   3   5  12      331.76      332.10      3.45 o
   4   5  12       64.46       67.36      1.33 o
   5   5  12        9.15        7.95      0.64 o
   6   5  12        4.79        5.48      0.64 o
  -5   6  12        1.01        0.79      0.93 o
  -4   6  12        1.51        2.80      0.62 o
  -3   6  12       97.59       98.54      2.44 o
  -2   6  12      179.45      169.97      2.90 o
  -1   6  12       28.45       30.39      1.85 o
   0   6  12        4.80        2.04      0.47 o
   1   6  12        0.06       -0.24      0.28 o
   2   6  12      170.43      160.50      2.13 o
   3   6  12        0.39        0.42      0.48 o
   4   6  12       19.66       18.73      0.88 o
   5   6  12        7.08        7.60      0.62 o
   6   6  12       15.07       17.05      1.35 o
  -5   7  12        7.90       12.02      1.29 o
  -4   7  12        4.48        4.88      0.83 o
  -3   7  12        7.03        6.19      0.85 o
  -2   7  12       48.21       41.46      1.52 o
  -1   7  12       32.67       27.07      1.29 o
   0   7  12       20.08       17.17      1.60 o
   1   7  12      161.74      181.83      2.52 o
   2   7  12       12.43       11.00      0.66 o
   3   7  12        9.86        9.64      0.71 o
   4   7  12        0.09       -0.48      0.48 o
   5   7  12        0.09        0.93      0.54 o
   6   7  12        7.99        8.18      1.12 o
  -5   8  12        0.03        1.00      0.99 o
  -4   8  12        4.32        5.49      0.90 o
  -3   8  12        0.00       -0.43      0.68 o
  -2   8  12        1.80        1.19      0.76 o
  -1   8  12       52.06       51.17      1.79 o
   0   8  12       17.11       17.84      1.19 o
   1   8  12       49.60       48.80      1.44 o
   2   8  12       16.43       12.04      0.69 o
   3   8  12        0.23       -0.45      0.50 o
   4   8  12        0.48       -0.37      0.50 o
   5   8  12       13.69       14.58      1.16 o
  -4   9  12        0.25        0.19      1.09 o
  -3   9  12        0.26       -0.60      0.60 o
  -2   9  12       13.63       16.23      1.23 o
  -1   9  12        0.02       -0.35      0.66 o
   0   9  12        2.98        1.46      0.70 o
   1   9  12        1.86        0.12      0.53 o
   2   9  12        6.32        5.09      0.67 o
   3   9  12        1.76        1.77      0.70 o
   4   9  12        1.25        1.27      0.72 o
   5   9  12        0.28        0.10      0.69 o
  -4  10  12        0.02       -1.29      1.29 o
  -3  10  12        0.43       -0.41      0.99 o
  -2  10  12       18.92       21.20      1.41 o
  -1  10  12        1.06       -0.65      0.76 o
   0  10  12        5.58        3.04      0.80 o
   1  10  12        0.18       -0.54      0.67 o
   2  10  12        3.06        1.56      0.78 o
   3  10  12        6.19        6.66      0.89 o
   4  10  12       15.44       14.71      1.56 o
   5  10  12        0.30       -0.24      0.72 o
  -3  11  12       11.98        9.24      1.46 o
  -2  11  12        1.06        0.68      0.86 o
  -1  11  12        0.26        0.53      0.81 o
   0  11  12        0.11       -0.70      0.70 o
   1  11  12        2.52        1.61      0.79 o
   2  11  12        1.55        0.98      0.79 o
   3  11  12       12.49       10.87      1.24 o
   4  11  12       11.46       11.84      1.10 o
  -2  12  12        0.80        1.54      0.97 o
  -1  12  12        0.10        0.13      0.92 o
   0  12  12        0.17        0.46      0.83 o
   1  12  12        0.34        0.79      0.86 o
   2  12  12        2.38        2.29      0.88 o
   3  12  12       20.67       26.51      2.80 o
  -1  13  12        5.09        5.73      1.15 o
   0  13  12        1.86        2.93      1.03 o
   1  13  12        2.16        3.29      1.19 o
   2  13  12       10.18        9.42      1.97 o
  -2 -11  13       21.87       25.89      1.66 o
  -1 -11  13       14.70       17.39      1.39 o
   0 -11  13        0.59        0.88      0.81 o
   1 -11  13        0.18       -0.13      0.70 o
  -3 -10  13       22.57       22.82      1.37 o
  -2 -10  13        3.92        4.14      0.80 o
  -1 -10  13       30.02       32.78      1.67 o
   0 -10  13       11.14        9.62      1.39 o
   1 -10  13       37.50       40.21      1.63 o
   2 -10  13        9.69       13.25      1.28 o
  -3  -9  13       60.77       63.41      1.90 o
  -2  -9  13       41.90       38.10      1.69 o
  -1  -9  13        5.95        4.45      0.79 o
   0  -9  13       28.79       27.30      1.75 o
   1  -9  13        0.58        2.03      0.59 o
   2  -9  13       11.83       12.42      1.42 o
   3  -9  13       13.56       14.53      1.13 o
  -4  -8  13       18.46       16.28      1.35 o
  -3  -8  13       26.11       28.01      1.60 o
  -2  -8  13       27.57       26.07      1.44 o
  -1  -8  13       11.56       10.20      0.98 o
   0  -8  13        6.84        6.05      0.67 o
   1  -8  13        0.56        1.57      0.51 o
   2  -8  13       16.95       16.96      1.05 o
   3  -8  13       34.92       40.76      1.44 o
   4  -8  13        0.01       -0.15      0.68 o
  -4  -7  13        3.39        4.62      0.82 o
  -3  -7  13       28.68       29.99      1.53 o
  -2  -7  13        4.64        5.83      0.83 o
  -1  -7  13        2.44        0.19      0.58 o
   0  -7  13       18.24       19.86      0.99 o
   1  -7  13        9.94        9.74      0.66 o
   2  -7  13       21.96       20.47      0.87 o
   3  -7  13        1.20        1.96      0.63 o
   4  -7  13        1.10        1.35      0.66 o
  -5  -6  13       13.53       18.60      1.43 o
  -4  -6  13        1.13        2.19      0.71 o
  -3  -6  13       12.29       12.29      1.06 o
  -2  -6  13        8.52        6.93      0.79 o
  -1  -6  13       15.31       18.46      1.17 o
   0  -6  13      123.77      109.13      1.79 o
   1  -6  13        3.64        3.23      0.50 o
   2  -6  13        9.93        9.86      0.56 o
   3  -6  13       23.54       24.23      0.89 o
   4  -6  13        3.87        4.45      0.53 o
   5  -6  13       15.20       19.04      1.13 o
  -5  -5  13        1.34        0.45      0.90 o
  -4  -5  13       29.21       30.24      1.61 o
  -3  -5  13        4.77        5.67      0.83 o
  -2  -5  13       14.65       10.48      0.92 o
  -1  -5  13       65.54       60.00      1.76 o
   0  -5  13      114.23      120.09      2.05 o
   1  -5  13       93.49       82.29      1.36 o
   2  -5  13       37.90       38.68      0.88 o
   3  -5  13       40.80       37.95      0.98 o
   4  -5  13        4.29        2.94      0.59 o
   5  -5  13        0.32        0.08      0.43 o
  -5  -4  13       27.70       24.13      1.61 o
  -4  -4  13        2.08        2.55      0.83 o
  -3  -4  13        6.94        8.80      0.79 o
  -2  -4  13      116.70      116.17      2.41 o
  -1  -4  13      185.13      183.60      2.26 o
   0  -4  13      332.10      334.60      3.47 o
   1  -4  13      651.71      642.65      6.05 o
   2  -4  13      145.55      147.98      1.75 o
   3  -4  13       27.58       25.59      0.94 o
   4  -4  13        0.48        1.23      0.43 o
   5  -4  13        9.55        8.26      0.56 o
  -5  -3  13       26.71       22.43      1.63 o
  -4  -3  13       10.15       11.23      0.90 o
  -3  -3  13       94.14       88.59      1.95 o
  -2  -3  13        3.41        0.59      0.81 o
  -1  -3  13      530.95      539.29      4.86 o
   0  -3  13      231.66      239.22      2.43 o
   1  -3  13      217.12      215.75      3.18 o
   2  -3  13       53.30       43.88      2.07 o
   3  -3  13       15.78       16.94      0.81 o
   4  -3  13       36.41       36.49      1.02 o
   5  -3  13        1.43        1.90      0.49 o
   6  -3  13        1.37        1.53      0.51 o
  -6  -2  13        0.26        1.61      0.98 o
  -5  -2  13       17.07       22.88      1.38 o
  -4  -2  13       96.70       96.60      2.11 o
  -3  -2  13      174.47      190.42      3.00 o
  -2  -2  13       70.29       72.69      1.79 o
  -1  -2  13       18.78       16.93      0.77 o
   0  -2  13       82.48       84.77      1.10 o
   1  -2  13      186.10      178.99      2.08 o
   2  -2  13       66.19       56.88      0.96 o
   3  -2  13       92.33       77.06      1.38 o
   4  -2  13       56.89       46.78      1.14 o
   5  -2  13        0.02        0.34      0.53 o
   6  -2  13        0.04        0.38      0.51 o
  -6  -1  13       13.55       15.33      1.37 o
  -5  -1  13       22.17       25.92      1.46 o
  -4  -1  13      101.46       91.11      2.48 o
  -3  -1  13       37.48       29.25      1.48 o
  -2  -1  13       50.54       46.36      1.10 o
  -1  -1  13        3.57        4.19      0.47 o
   0  -1  13        2.73        2.81      0.37 o
   1  -1  13       90.59       94.53      1.34 o
   2  -1  13       26.37       24.60      0.78 o
   3  -1  13       40.12       34.90      0.94 o
   4  -1  13       30.52       24.11      0.82 o
   5  -1  13       17.26       15.78      1.04 o
   6  -1  13        1.81        2.25      0.49 o
  -6   0  13        1.21        2.16      0.98 o
  -5   0  13        5.85        4.23      0.85 o
  -4   0  13        0.49       -0.62      0.62 o
  -3   0  13      112.13      109.16      2.13 o
  -2   0  13       50.75       48.01      1.11 o
  -1   0  13      148.08      159.48      2.20 o
   0   0  13        3.06        2.12      0.34 o
   1   0  13        0.05        0.09      0.40 o
   2   0  13        5.59        5.27      0.54 o
   3   0  13      150.77      149.01      2.01 o
   4   0  13        1.26        0.60      0.35 o
   5   0  13        0.04       -0.41      0.41 o
   6   0  13        0.81        0.73      0.48 o
  -6   1  13        1.26        1.68      0.97 o
  -5   1  13        3.58        2.34      0.94 o
  -4   1  13       16.23       14.07      1.22 o
  -3   1  13       58.76       53.19      1.34 o
  -2   1  13       32.08       27.99      0.91 o
  -1   1  13        9.96        7.64      0.52 o
   0   1  13        6.30        7.69      0.44 o
   1   1  13        4.72        3.03      0.39 o
   2   1  13      119.46      124.14      1.56 o
   3   1  13        0.51       -0.31      0.35 o
   4   1  13        1.44        0.19      0.33 o
   5   1  13        2.98        1.86      0.45 o
   6   1  13       20.49       26.34      1.56 o
  -6   2  13        1.44        2.23      1.00 o
  -5   2  13        0.50        0.58      0.75 o
  -4   2  13        4.50        1.65      0.68 o
  -3   2  13       19.42       17.11      0.75 o
  -2   2  13       18.13       17.27      0.75 o
  -1   2  13       49.57       45.32      1.03 o
   0   2  13       18.97       28.21      0.78 o
   1   2  13       12.61       10.99      0.66 o
   2   2  13        3.33        3.01      0.35 o
   3   2  13        3.70        3.23      0.50 o
   4   2  13        0.10        0.17      0.35 o
   5   2  13        0.66        0.64      0.44 o
   6   2  13       26.42       27.60      2.80 o
  -5   3  13        7.15        6.99      0.92 o
  -4   3  13       14.57       12.62      1.19 o
  -3   3  13        1.55        2.07      0.47 o
  -2   3  13       95.37       91.47      1.34 o
  -1   3  13        4.14        4.90      0.44 o
   0   3  13      187.70      188.56      1.96 o
   1   3  13        3.83        5.33      0.50 o
   2   3  13       83.38       85.38      1.19 o
   3   3  13        0.95        0.72      0.38 o
   4   3  13       36.64       35.68      1.36 o
   5   3  13        0.57        1.50      0.50 o
   6   3  13       20.82       19.21      1.29 o
  -5   4  13        0.67       -0.37      0.85 o
  -4   4  13        8.06        4.20      0.67 o
  -3   4  13        8.45        9.42      0.71 o
  -2   4  13      175.12      178.48      2.17 o
  -1   4  13      256.16      260.48      3.00 o
   0   4  13      171.43      189.68      2.34 o
   1   4  13        4.36        4.04      0.53 o
   2   4  13        6.43        8.56      0.86 o
   3   4  13       18.93       16.85      1.36 o
   4   4  13       77.70       79.21      1.42 o
   5   4  13        6.13        5.97      0.61 o
   6   4  13        0.01        0.27      0.48 o
  -5   5  13        0.23        1.12      0.81 o
  -4   5  13        1.97        0.87      0.56 o
  -3   5  13       25.10       27.89      1.48 o
  -2   5  13       86.87       96.20      2.56 o
  -1   5  13      223.90      214.25      2.91 o
   0   5  13        0.67       -0.01      0.41 o
   1   5  13       27.37       34.43      0.88 o
   2   5  13      108.33      114.92      1.70 o
   3   5  13       56.90       64.92      1.35 o
   4   5  13        0.27        0.61      0.48 o
   5   5  13        1.48        3.33      0.59 o
   6   5  13        4.06        2.78      0.58 o
  -5   6  13       13.83       14.88      1.34 o
  -4   6  13        3.69        6.31      0.76 o
  -3   6  13        4.58        5.41      1.03 o
  -2   6  13      159.18      155.64      2.81 o
  -1   6  13       19.44       20.92      1.15 o
   0   6  13       26.46       20.75      0.89 o
   1   6  13       81.10       89.08      1.37 o
   2   6  13       54.14       62.69      1.21 o
   3   6  13       17.92       18.14      0.90 o
   4   6  13       31.01       38.99      1.10 o
   5   6  13        0.18       -0.15      0.46 o
   6   6  13        1.69        1.38      0.82 o
  -5   7  13        2.09        4.12      1.09 o
  -4   7  13       24.55       23.76      1.27 o
  -3   7  13       11.78        7.78      0.95 o
  -2   7  13        0.10       -0.37      0.69 o
  -1   7  13        3.98        4.41      0.80 o
   0   7  13       17.40       20.41      1.10 o
   1   7  13       24.85       25.13      1.27 o
   2   7  13       27.12       33.06      0.90 o
   3   7  13        3.96        4.84      0.65 o
   4   7  13        0.28       -0.57      0.57 o
   5   7  13        1.21        2.38      0.60 o
  -4   8  13        0.29        0.06      0.77 o
  -3   8  13        8.11        6.25      0.93 o
  -2   8  13        1.25        0.34      0.74 o
  -1   8  13        4.47        1.98      0.74 o
   0   8  13       25.00       25.51      1.23 o
   1   8  13        6.58        4.11      0.66 o
   2   8  13        5.84        4.19      0.65 o
   3   8  13        0.88        1.23      0.62 o
   4   8  13        0.20       -0.20      0.55 o
   5   8  13        5.29        6.18      0.71 o
  -4   9  13        3.54        3.22      1.31 o
  -3   9  13        4.67        5.61      0.97 o
  -2   9  13        0.66        0.26      0.76 o
  -1   9  13        0.20       -0.34      0.70 o
   0   9  13        4.36        4.52      0.84 o
   1   9  13        4.27        2.75      0.73 o
   2   9  13        6.26        7.03      0.75 o
   3   9  13        1.03        0.05      0.69 o
   4   9  13        0.70        0.57      0.72 o
   5   9  13        0.62       -0.51      0.68 o
  -3  10  13        7.42        6.30      1.40 o
  -2  10  13        1.89        1.17      0.83 o
  -1  10  13        1.35       -0.54      0.76 o
   0  10  13        0.01       -0.67      0.67 o
   1  10  13        6.66        4.65      0.85 o
   2  10  13        1.80       -0.10      0.58 o
   3  10  13        9.33        8.41      0.99 o
   4  10  13        0.06        0.16      0.76 o
  -3  11  13        0.06        0.01      1.12 o
  -2  11  13        1.61        0.84      0.88 o
  -1  11  13        4.67        3.97      1.00 o
   0  11  13        1.35       -0.68      0.79 o
   1  11  13        0.00       -0.69      0.74 o
   2  11  13        0.17       -0.12      0.73 o
   3  11  13       13.83       12.87      1.14 o
   4  11  13        0.00        0.16      0.88 o
  -2  12  13        0.06       -0.58      0.89 o
  -1  12  13        1.07        1.01      1.36 o
   0  12  13        3.22        3.38      0.98 o
   1  12  13        0.89        1.42      0.89 o
   2  12  13        1.92        2.56      1.35 o
   3  12  13        5.78        5.90      1.76 o
  -1  13  13        1.34        1.24      1.06 o
   0  13  13        3.55        2.93      1.24 o
   1  13  13        7.37        8.69      1.43 o
   2  13  13        0.47        2.59      1.66 o
  -1 -11  14       62.46       66.56      2.34 o
   0 -11  14       17.43       22.78      1.50 o
  -2 -10  14        1.16        1.30      0.86 o
  -1 -10  14       44.12       48.63      1.94 o
   0 -10  14       14.71       13.39      1.13 o
   1 -10  14       23.42       23.94      1.52 o
   2 -10  14        1.69        2.32      0.93 o
  -3  -9  14       10.32       10.07      0.99 o
  -2  -9  14       29.79       35.97      1.77 o
  -1  -9  14       16.73       14.87      1.16 o
   0  -9  14       59.03       58.82      1.93 o
   1  -9  14       99.36      107.48      1.98 o
   2  -9  14       34.03       44.28      1.89 o
   3  -9  14        3.43        4.03      0.82 o
  -4  -8  14        0.44        0.93      0.81 o
  -3  -8  14       13.34       13.91      1.22 o
  -2  -8  14       28.63       26.19      1.54 o
  -1  -8  14       66.28       58.75      1.91 o
   0  -8  14       72.19       68.80      1.70 o
   1  -8  14        7.31        7.63      0.77 o
   2  -8  14       55.21       60.08      1.67 o
   3  -8  14        0.99        0.44      0.69 o
   4  -8  14        2.57        4.66      0.97 o
  -4  -7  14        7.67       10.89      1.00 o
  -3  -7  14        4.42        2.76      0.87 o
  -2  -7  14       46.56       43.48      1.69 o
  -1  -7  14       55.79       46.49      1.70 o
   0  -7  14        1.37        0.51      0.51 o
   1  -7  14      150.98      141.18      2.16 o
   2  -7  14       33.50       31.23      1.24 o
   3  -7  14        0.01       -0.36      0.60 o
   4  -7  14       11.39       13.33      0.94 o
  -5  -6  14        0.38        1.18      1.02 o
  -4  -6  14        0.01        0.42      0.71 o
  -3  -6  14        2.81        3.87      0.83 o
  -2  -6  14       18.12       16.79      1.14 o
  -1  -6  14        0.25       -0.56      0.56 o
   0  -6  14       48.82       50.76      1.24 o
   1  -6  14      324.62      310.31      3.68 o
   2  -6  14       50.67       43.24      1.05 o
   3  -6  14       13.66       12.85      0.90 o
   4  -6  14       19.73       21.50      1.14 o
  -5  -5  14        0.22        0.46      0.91 o
  -4  -5  14       11.43       14.61      1.21 o
  -3  -5  14        0.67       -0.67      0.67 o
  -2  -5  14       53.64       47.40      1.65 o
  -1  -5  14       69.27       60.46      3.13 o
   0  -5  14      198.57      192.46      2.57 o
   1  -5  14       88.22       81.89      1.51 o
   2  -5  14       26.97       25.59      0.80 o
   3  -5  14       12.75       14.09      0.83 o
   4  -5  14        2.45        1.34      0.53 o
   5  -5  14        3.00        4.37      0.53 o
  -5  -4  14        1.91        2.46      0.97 o
  -4  -4  14       12.32        9.51      1.04 o
  -3  -4  14       10.96        9.19      0.92 o
  -2  -4  14      246.64      262.25      5.02 o
  -1  -4  14      660.41      648.71      8.75 o
   0  -4  14      174.18      164.00      2.23 o
   1  -4  14        1.70        1.40      0.42 o
   2  -4  14       76.73       75.94      1.19 o
   3  -4  14       25.20       19.74      0.89 o
   4  -4  14       31.88       35.07      1.08 o
   5  -4  14        1.01        1.55      0.48 o
  -5  -3  14        0.00       -0.82      0.82 o
  -4  -3  14       56.26       52.34      1.89 o
  -3  -3  14       15.04       13.15      1.03 o
  -2  -3  14      147.55      139.57      2.43 o
  -1  -3  14       42.96       45.05      1.25 o
   0  -3  14        2.42        0.38      0.40 o
   1  -3  14        2.07       -0.26      0.60 o
   2  -3  14       60.58       58.54      1.23 o
   3  -3  14       61.36       58.96      1.25 o
   4  -3  14       13.34        8.45      0.60 o
   5  -3  14       29.54       35.39      1.17 o
  -5  -2  14        2.46        2.52      0.96 o
  -4  -2  14      114.29      123.14      2.79 o
  -3  -2  14       12.74       14.71      0.94 o
  -2  -2  14        7.80        5.33      0.69 o
  -1  -2  14       34.31       32.86      1.00 o
   0  -2  14        4.47        4.24      0.44 o
   1  -2  14        9.93       10.08      0.59 o
   2  -2  14        0.07       -0.37      0.37 o
   3  -2  14       10.65        6.27      0.56 o
   4  -2  14       11.22       13.49      0.76 o
   5  -2  14        2.48        0.97      0.56 o
   6  -2  14        0.13       -0.05      0.54 o
  -5  -1  14        4.62        2.70      0.97 o
  -4  -1  14        2.68        2.45      0.74 o
  -3  -1  14       88.96       82.80      1.91 o
  -2  -1  14       36.38       40.34      1.20 o
  -1  -1  14        0.13       -0.38      0.38 o
   0  -1  14        0.03       -0.34      0.34 o
   1  -1  14        6.49        4.60      0.52 o
   2  -1  14      286.33      286.74      2.79 o
   3  -1  14       12.53        9.13      0.58 o
   4  -1  14       50.35       41.82      1.09 o
   5  -1  14       17.60       16.70      0.89 o
   6  -1  14        0.02        0.25      0.48 o
  -5   0  14        2.04        0.74      0.88 o
  -4   0  14       59.86       53.94      1.71 o
  -3   0  14        0.18       -0.37      0.61 o
  -2   0  14      174.12      183.96      2.56 o
  -1   0  14       92.12       95.14      1.49 o
   0   0  14       75.10       82.54      1.31 o
   1   0  14       71.13       78.54      1.37 o
   2   0  14      209.77      192.10      2.20 o
   3   0  14        0.01       -0.40      0.40 o
   4   0  14        0.17       -0.36      0.36 o
   5   0  14        0.13       -0.49      0.49 o
   6   0  14        0.00       -0.27      0.69 o
  -5   1  14       13.28       15.72      1.31 o
  -4   1  14        0.01       -0.75      0.75 o
  -3   1  14        0.03       -0.24      0.48 o
  -2   1  14       26.50       19.01      0.96 o
  -1   1  14       61.75       61.87      1.20 o
   0   1  14       63.24       55.02      1.07 o
   1   1  14      122.26      119.32      1.75 o
   2   1  14        2.56        4.06      0.42 o
   3   1  14        1.74        0.87      0.40 o
   4   1  14       33.49       31.81      0.86 o
   5   1  14        5.70        5.69      0.56 o
   6   1  14        1.05        0.63      0.54 o
  -5   2  14        5.01        5.78      1.05 o
  -4   2  14        0.91       -0.66      0.66 o
  -3   2  14        0.79        0.54      0.52 o
  -2   2  14        3.08        1.30      0.45 o
  -1   2  14       26.09       25.61      0.82 o
   0   2  14       31.54       26.72      0.83 o
   1   2  14        0.64        0.60      0.40 o
   2   2  14        2.65        1.57      0.40 o
   3   2  14       60.22       57.33      1.10 o
   4   2  14        7.67        7.02      0.50 o
   5   2  14        5.54        5.46      0.56 o
   6   2  14        0.44        0.44      0.68 o
  -5   3  14        2.51        1.51      0.92 o
  -4   3  14        0.00       -0.61      0.61 o
  -3   3  14        0.24       -0.29      0.47 o
  -2   3  14        9.95        7.61      0.67 o
  -1   3  14      139.03      133.27      2.17 o
   0   3  14      177.26      192.20      2.03 o
   1   3  14      482.35      492.94      4.49 o
   2   3  14       61.49       58.61      1.67 o
   3   3  14       41.05       36.40      0.98 o
   4   3  14        3.54        3.67      0.48 o
   5   3  14       31.03       27.98      1.09 o
   6   3  14        2.80        3.07      0.56 o
  -5   4  14        0.97        1.44      0.93 o
  -4   4  14        0.41       -0.21      0.74 o
  -3   4  14        0.01       -0.37      0.48 o
  -2   4  14        0.11       -0.45      0.56 o
  -1   4  14       21.74       26.63      1.14 o
   0   4  14      168.41      183.16      2.33 o
   1   4  14      172.81      186.48      2.26 o
   2   4  14        6.37        6.68      0.93 o
   3   4  14       30.01       24.48      1.44 o
   4   4  14        7.33        8.03      0.57 o
   5   4  14       10.95       10.90      1.08 o
   6   4  14        1.02        1.17      0.56 o
  -5   5  14       10.43        9.59      1.23 o
  -4   5  14        4.80        5.42      0.84 o
  -3   5  14       89.78       93.98      1.81 o
  -2   5  14      327.07      366.19      4.47 o
  -1   5  14      106.87      112.02      3.33 o
   0   5  14       21.50       17.34      0.81 o
   1   5  14        1.88        6.84      1.66 o
   2   5  14      122.61      120.75      1.70 o
   3   5  14       85.63       92.56      1.65 o
   4   5  14       13.50       14.53      0.79 o
   5   5  14        0.03       -0.40      0.40 o
   6   5  14        1.92        2.48      0.69 o
  -5   6  14        1.74       -0.24      1.16 o
  -4   6  14        0.18        1.20      0.65 o
  -3   6  14      100.70       99.72      2.51 o
  -2   6  14        1.36        3.39      0.88 o
  -1   6  14       55.42       50.52      1.59 o
   0   6  14       18.85       17.55      0.98 o
   1   6  14       12.23       12.21      0.59 o
   2   6  14       68.53       72.79      1.33 o
   3   6  14       30.31       41.75      1.19 o
   4   6  14       25.67       24.99      1.03 o
   5   6  14        0.66        0.97      0.45 o
   6   6  14        0.74        1.20      0.65 o
  -4   7  14        2.31        1.50      0.69 o
  -3   7  14       34.52       27.69      1.60 o
  -2   7  14        9.53        9.30      1.01 o
  -1   7  14        8.21        4.67      0.86 o
   0   7  14        1.30        1.08      0.59 o
   1   7  14        8.28        6.74      0.71 o
   2   7  14       17.36       21.20      1.02 o
   3   7  14       72.51       73.20      1.50 o
   4   7  14        1.47        0.74      0.59 o
   5   7  14       20.85       24.01      1.18 o
  -4   8  14        0.29        0.73      0.80 o
  -3   8  14       25.92       21.66      1.71 o
  -2   8  14        2.30        0.74      0.79 o
  -1   8  14        0.00       -0.68      0.68 o
   0   8  14       15.76       10.46      0.97 o
   1   8  14        8.47        9.16      0.81 o
   2   8  14        8.24        7.98      0.77 o
   3   8  14        3.46        0.86      0.86 o
   4   8  14        8.17        5.87      0.72 o
   5   8  14        5.07        5.34      0.73 o
  -4   9  14        4.12        3.44      1.66 o
  -3   9  14        0.69       -0.63      1.02 o
  -2   9  14        1.80        1.07      0.82 o
  -1   9  14        4.02        3.40      0.86 o
   0   9  14       35.64       37.09      1.73 o
   1   9  14        3.30        3.01      0.69 o
   2   9  14        0.22       -0.56      0.56 o
   3   9  14        0.43       -0.70      0.70 o
   4   9  14        0.33       -0.63      0.72 o
   5   9  14        1.00        0.16      0.79 o
  -3  10  14        0.20       -1.02      1.02 o
  -2  10  14        3.02        1.07      1.26 o
  -1  10  14       15.43       15.07      1.28 o
   0  10  14        0.00       -0.67      0.74 o
   1  10  14        1.80        0.66      0.77 o
   2  10  14        0.94        0.53      0.66 o
   3  10  14        7.14        7.44      1.03 o
   4  10  14        0.03       -0.78      0.78 o
  -3  11  14        0.36        0.10      1.16 o
  -2  11  14        8.24        8.34      1.15 o
  -1  11  14        0.74        0.65      0.88 o
   0  11  14        0.00       -0.76      0.76 o
   1  11  14        0.55       -0.21      0.78 o
   2  11  14        0.92        0.59      0.81 o
   3  11  14        0.17        0.21      0.83 o
   4  11  14        1.05        0.86      0.99 o
  -2  12  14       10.06       10.65      1.29 o
  -1  12  14        0.81        0.67      0.93 o
   0  12  14        2.57        2.52      0.98 o
   1  12  14        3.32        2.56      0.94 o
   2  12  14        0.04        1.35      1.55 o
   3  12  14        3.68        6.21      1.76 o
   0  13  14        1.37        2.62      1.27 o
   1  13  14        3.52        5.75      1.35 o
   2  13  14        5.46        7.15      2.07 o
  -2 -10  15       29.16       35.63      1.89 o
  -1 -10  15        1.92        1.99      0.90 o
   0 -10  15       16.16       15.37      1.20 o
   1 -10  15        2.47       -0.06      1.02 o
  -3  -9  15        7.67        6.16      0.90 o
  -2  -9  15       10.05       11.73      1.17 o
  -1  -9  15        9.37        8.37      1.03 o
   0  -9  15        6.20        3.28      0.83 o
   1  -9  15       24.97       32.42      1.97 o
   2  -9  15      120.88      132.81      3.06 o
  -3  -8  15        3.48        5.23      1.00 o
  -2  -8  15        0.19       -0.01      0.80 o
  -1  -8  15        3.45        4.75      0.86 o
   0  -8  15       39.40       43.53      1.75 o
   1  -8  15       10.87       11.64      0.96 o
   2  -8  15       61.44       59.61      1.73 o
   3  -8  15        0.22       -0.48      0.69 o
  -4  -7  15       41.11       45.02      1.75 o
  -3  -7  15        0.18       -0.80      0.80 o
  -2  -7  15        3.48        2.43      0.77 o
  -1  -7  15       43.69       40.55      1.67 o
   0  -7  15       16.09       14.49      1.63 o
   1  -7  15        1.44        2.66      0.54 o
   2  -7  15        0.65        0.91      0.62 o
   3  -7  15        3.33        1.40      0.65 o
   4  -7  15        3.02        2.48      0.72 o
  -4  -6  15        6.05        3.36      0.84 o
  -3  -6  15       51.89       58.24      1.99 o
  -2  -6  15        6.51        8.03      0.93 o
  -1  -6  15        1.08        0.82      0.65 o
   0  -6  15       26.75       27.20      1.36 o
   1  -6  15        3.19        1.89      0.52 o
   2  -6  15       32.07       32.19      1.10 o
   3  -6  15        0.24       -0.48      0.57 o
   4  -6  15        0.43        0.85      0.59 o
  -5  -5  15        0.21        0.48      0.98 o
  -4  -5  15       54.40       61.79      2.11 o
  -3  -5  15        0.00       -0.32      0.70 o
  -2  -5  15       32.84       30.34      1.47 o
  -1  -5  15       55.07       52.65      2.50 o
   0  -5  15       39.19       40.99      1.14 o
   1  -5  15        7.35        6.23      0.59 o
   2  -5  15      120.93      114.16      1.66 o
   3  -5  15        8.11        7.98      0.75 o
   4  -5  15        5.36        4.08      0.60 o
   5  -5  15        2.21        2.54      0.67 o
  -5  -4  15        8.20        6.90      1.23 o
  -4  -4  15        0.05        0.45      0.83 o
  -3  -4  15       45.44       39.99      1.69 o
  -2  -4  15        2.07        3.38      0.87 o
  -1  -4  15      211.26      215.19      3.69 o
   0  -4  15        7.76        8.59      0.80 o
   1  -4  15      165.85      165.43      2.30 o
   2  -4  15        8.29        5.70      0.45 o
   3  -4  15       17.56       20.43      0.93 o
   4  -4  15       87.32       91.74      1.69 o
   5  -4  15       14.84       16.91      0.89 o
  -5  -3  15       24.81       28.07      1.77 o
  -4  -3  15        0.27       -0.38      0.76 o
  -3  -3  15       36.90       44.34      1.71 o
  -2  -3  15        7.08        7.12      0.88 o
  -1  -3  15      147.31      140.58      2.46 o
   0  -3  15      254.90      249.76      3.04 o
   1  -3  15      122.31      128.03      1.78 o
   2  -3  15        0.52        0.11      0.36 o
   3  -3  15       67.64       68.44      1.40 o
   4  -3  15       27.57       28.82      1.00 o
   5  -3  15        5.65        6.95      0.70 o
  -5  -2  15        0.02        0.18      0.87 o
  -4  -2  15        1.57        1.65      0.84 o
  -3  -2  15        9.40       10.00      0.99 o
  -2  -2  15        0.06       -0.83      0.83 o
  -1  -2  15       44.99       45.17      2.44 o
   0  -2  15      434.93      428.15      4.75 o
   1  -2  15      174.95      170.99      2.11 o
   2  -2  15       19.08       16.41      0.82 o
   3  -2  15        3.69        2.26      0.48 o
   4  -2  15       23.12       29.34      0.96 o
   5  -2  15       13.28        8.68      0.78 o
  -5  -1  15        1.16        0.42      0.92 o
  -4  -1  15        9.27        5.39      0.96 o
  -3  -1  15       37.41       33.18      1.61 o
  -2  -1  15        8.64        7.88      0.82 o
  -1  -1  15      176.72      177.84      2.59 o
   0  -1  15       90.41       92.31      1.64 o
   1  -1  15        0.23       -0.37      0.37 o
   2  -1  15       99.07       92.83      1.32 o
   3  -1  15        3.65        5.03      0.53 o
   4  -1  15       22.99       22.42      1.23 o
   5  -1  15        0.10        0.53      0.58 o
   6  -1  15        0.00        0.28      0.78 o
  -5   0  15        0.95        0.41      0.90 o
  -4   0  15       27.96       23.73      2.78 o
  -3   0  15        4.01        2.68      0.71 o
  -2   0  15       39.81       37.04      1.34 o
  -1   0  15       25.96       28.83      1.04 o
   0   0  15        1.46        1.52      0.58 o
   1   0  15       27.20       24.73      0.89 o
   2   0  15       27.24       28.24      0.87 o
   3   0  15       34.79       34.23      1.01 o
   4   0  15        3.52        3.50      0.67 o
   5   0  15        9.14        7.01      0.65 o
   6   0  15        5.92        5.71      0.67 o
  -5   1  15        4.02        4.64      1.03 o
  -4   1  15        8.70        7.56      0.99 o
  -3   1  15       10.43        6.71      0.69 o
  -2   1  15       10.49        8.35      0.76 o
  -1   1  15      127.99      126.76      1.81 o
   0   1  15        6.44        6.24      0.53 o
   1   1  15       77.38       79.30      1.42 o
   2   1  15        7.70        7.67      0.54 o
   3   1  15        3.12        3.45      0.51 o
   4   1  15       34.65       33.60      0.92 o
   5   1  15        3.52        0.88      0.54 o
   6   1  15        3.43        4.28      0.64 o
  -5   2  15        5.65        5.80      1.10 o
  -4   2  15        0.04       -0.74      0.74 o
  -3   2  15        6.67        7.07      0.69 o
  -2   2  15       32.59       31.03      1.16 o
  -1   2  15        0.72       -0.43      0.43 o
   0   2  15       33.37       32.98      1.01 o
   1   2  15        1.75        0.62      0.43 o
   2   2  15       13.92       12.10      0.77 o
   3   2  15       21.21       24.17      0.89 o
   4   2  15       16.09       17.74      0.78 o
   5   2  15        3.76        4.62      0.62 o
   6   2  15        6.22        6.05      0.67 o
  -5   3  15        0.14        0.70      0.94 o
  -4   3  15        0.80        1.03      0.82 o
  -3   3  15       11.66        9.04      0.85 o
  -2   3  15        0.00       -0.32      0.54 o
  -1   3  15      307.59      314.03      3.87 o
   0   3  15        8.97       10.47      0.74 o
   1   3  15       13.08       12.47      1.29 o
   2   3  15        1.28        1.55      0.39 o
   3   3  15        7.86        5.76      0.53 o
   4   3  15        0.97        0.56      0.43 o
   5   3  15        1.67        2.38      0.61 o
   6   3  15        1.63        1.95      0.59 o
  -5   4  15        0.36        1.02      0.97 o
  -4   4  15        2.77        4.08      0.92 o
  -3   4  15       46.04       44.91      1.31 o
  -2   4  15        0.32       -0.60      0.60 o
  -1   4  15       87.89       90.29      1.62 o
   0   4  15      314.08      322.92      3.95 o
   1   4  15       73.10       74.15      1.30 o
   2   4  15        1.44        0.86      0.42 o
   3   4  15       27.80       29.12      1.06 o
   4   4  15       20.71       29.04      0.97 o
   5   4  15       21.04       24.86      1.35 o
   6   4  15        2.62        3.19      0.62 o
  -5   5  15        4.31        4.19      1.10 o
  -4   5  15       12.48       11.96      1.17 o
  -3   5  15       36.32       41.89      2.08 o
  -2   5  15       50.65       57.62      2.12 o
  -1   5  15        2.62        1.69      0.65 o
   0   5  15        2.61        1.81      0.63 o
   1   5  15       15.22       14.06      0.66 o
   2   5  15       78.27       76.79      1.44 o
   3   5  15        1.08        1.72      0.50 o
   4   5  15       42.94       43.82      1.06 o
   5   5  15        1.20        0.67      0.46 o
   6   5  15        1.35        1.35      1.76 o
  -5   6  15        0.07        1.52      1.24 o
  -4   6  15        0.00        0.10      0.82 o
  -3   6  15       42.04       42.79      2.03 o
  -2   6  15        5.43        4.60      0.89 o
  -1   6  15       19.25       23.07      1.45 o
   0   6  15        2.84        4.35      0.70 o
   1   6  15        6.72        6.20      0.54 o
   2   6  15        5.35        5.52      0.53 o
   3   6  15       36.78       43.55      1.25 o
   4   6  15       46.06       49.57      1.32 o
   5   6  15        0.06        0.19      0.49 o
  -4   7  15        6.51        6.62      0.85 o
  -3   7  15       21.56       23.37      2.23 o
  -2   7  15       20.17       17.83      1.33 o
  -1   7  15       12.79       10.38      1.04 o
   0   7  15       22.87       25.27      1.27 o
   1   7  15        7.66        5.91      0.91 o
   2   7  15       11.35       12.09      0.87 o
   3   7  15      126.13      125.11      3.53 o
   4   7  15       22.16       17.80      1.05 o
   5   7  15        0.21        0.74      0.59 o
  -4   8  15       14.12       15.15      1.06 o
  -3   8  15       10.49        8.74      1.43 o
  -2   8  15       31.00       29.33      2.42 o
  -1   8  15        9.53        9.70      1.10 o
   0   8  15       12.14       12.06      1.10 o
   1   8  15        0.00        0.01      0.61 o
   2   8  15        0.02       -0.16      0.62 o
   3   8  15        4.88        0.34      0.80 o
   4   8  15        0.40       -0.72      0.72 o
   5   8  15        6.08        5.65      0.93 o
  -3   9  15        0.00        0.43      1.13 o
  -2   9  15        1.48        0.63      0.83 o
  -1   9  15       22.21       19.87      1.41 o
   0   9  15       12.71        7.78      1.03 o
   1   9  15        0.65       -0.63      0.63 o
   2   9  15        1.65        0.65      0.64 o
   3   9  15        2.00        3.08      0.88 o
   4   9  15        5.82        6.58      0.97 o
  -3  10  15        0.38       -1.24      1.35 o
  -2  10  15        9.00        8.23      1.15 o
  -1  10  15        0.28       -1.07      1.07 o
   0  10  15        6.74        3.82      0.95 o
   1  10  15        3.82        3.45      0.90 o
   2  10  15        0.40       -0.61      0.61 o
   3  10  15        0.91       -0.22      0.84 o
   4  10  15        0.05       -0.88      0.88 o
  -2  11  15        0.38        1.50      1.01 o
  -1  11  15        1.26        0.68      0.92 o
   0  11  15        0.00       -0.71      0.82 o
   1  11  15        0.06       -1.24      1.24 o
   2  11  15        0.24        0.39      1.09 o
   3  11  15        0.85       -0.52      1.45 o
  -1  12  15        0.65       -0.06      0.93 o
   0  12  15        6.72        6.74      1.13 o
   1  12  15        0.13       -0.71      1.02 o
   2  12  15        4.97        3.52      1.76 o
   3  12  15        0.16        0.62      1.55 o
   0 -10  16        1.24        3.64      0.94 o
  -2  -9  16       12.30       18.85      1.40 o
  -1  -9  16       52.52       54.52      2.03 o
   0  -9  16       21.28       20.80      1.43 o
   1  -9  16       45.04       51.63      1.99 o
   2  -9  16        4.29        6.60      1.07 o
  -3  -8  16        0.09        0.11      0.89 o
  -2  -8  16       53.09       55.74      2.05 o
  -1  -8  16       14.12       11.96      1.10 o
   0  -8  16        1.41        3.05      0.82 o
   1  -8  16       45.19       52.26      2.18 o
   2  -8  16        2.53        3.64      0.93 o
   3  -8  16       31.74       31.38      1.47 o
  -3  -7  16       59.07       70.42      2.31 o
  -2  -7  16       31.51       33.26      1.67 o
  -1  -7  16        9.76       11.51      1.07 o
   0  -7  16       36.65       35.84      1.61 o
   1  -7  16       21.81       25.99      1.24 o
   2  -7  16        0.53        0.18      0.65 o
   3  -7  16        3.49        3.01      0.74 o
  -4  -6  16        5.60        5.38      1.07 o
  -3  -6  16       60.35       69.15      3.06 o
  -2  -6  16        9.13        8.16      0.95 o
  -1  -6  16       29.76       27.47      1.52 o
   0  -6  16       56.11       54.34      1.77 o
   1  -6  16        7.11        5.79      0.60 o
   2  -6  16        4.18        3.06      0.64 o
   3  -6  16        6.87        5.31      0.74 o
   4  -6  16        9.12       11.51      0.90 o
  -4  -5  16       11.92       17.97      1.34 o
  -3  -5  16       16.41       20.77      1.81 o
  -2  -5  16        0.85        1.49      0.72 o
  -1  -5  16        3.63        3.88      1.01 o
   0  -5  16       24.39       22.22      1.14 o
   1  -5  16       41.82       39.39      1.17 o
   2  -5  16        4.10        3.20      0.57 o
   3  -5  16        0.03        0.46      0.60 o
   4  -5  16        7.10        7.41      0.78 o
  -5  -4  16        8.26       10.06      1.31 o
  -4  -4  16        0.16       -0.21      0.83 o
  -3  -4  16        3.14        4.81      0.88 o
  -2  -4  16        4.75        3.06      0.79 o
  -1  -4  16        0.00        0.86      0.77 o
   0  -4  16       11.80       11.11      0.79 o
   1  -4  16       54.94       51.43      1.25 o
   2  -4  16        5.17        3.38      0.56 o
   3  -4  16       13.59       14.06      0.88 o
   4  -4  16        1.85        2.61      0.57 o
   5  -4  16        1.72        2.01      0.54 o
  -5  -3  16        0.23        0.87      0.96 o
  -4  -3  16        1.56        1.52      0.83 o
  -3  -3  16        1.54        1.00      0.75 o
  -2  -3  16       60.59       55.77      1.87 o
  -1  -3  16       12.40       11.28      0.99 o
   0  -3  16      231.81      233.89      3.38 o
   1  -3  16       22.94       22.12      0.98 o
   2  -3  16       13.54       12.33      0.57 o
   3  -3  16        2.44        3.84      0.56 o
   4  -3  16       24.81       21.09      1.04 o
   5  -3  16       30.84       26.24      1.25 o
  -5  -2  16       10.66       11.83      1.30 o
  -4  -2  16        3.96        2.69      0.88 o
  -3  -2  16       11.62       11.33      1.06 o
  -2  -2  16       48.75       51.80      1.80 o
  -1  -2  16      267.00      264.08      3.76 o
   0  -2  16        1.79        1.05      0.70 o
   1  -2  16      253.11      260.03      3.82 o
   2  -2  16      205.21      209.49      2.45 o
   3  -2  16        1.67        1.32      0.48 o
   4  -2  16       44.33       48.05      1.59 o
   5  -2  16       17.98       18.95      1.24 o
  -5  -1  16        1.79        0.98      0.98 o
  -4  -1  16        7.59        9.08      1.08 o
  -3  -1  16        0.01        0.98      0.79 o
  -2  -1  16       15.70       12.33      1.03 o
  -1  -1  16       19.85       15.20      1.33 o
   0  -1  16      383.17      405.28      5.08 o
   1  -1  16       11.54       13.00      0.90 o
   2  -1  16       14.71       15.89      0.70 o
   3  -1  16       14.82       12.77      0.75 o
   4  -1  16        0.00       -0.45      0.45 o
   5  -1  16        0.11        0.34      0.58 o
  -5   0  16        6.44        6.56      1.16 o
  -4   0  16        4.58        7.31      1.02 o
  -3   0  16       70.53       63.26      2.04 o
  -2   0  16        4.16        2.52      0.76 o
  -1   0  16       37.96       37.22      1.34 o
   0   0  16       28.82       21.99      1.21 o
   1   0  16        5.37        5.45      0.57 o
   2   0  16        8.88        9.66      0.56 o
   3   0  16       84.36       70.07      1.40 o
   4   0  16        0.27        0.35      0.46 o
   5   0  16        8.80        9.34      0.73 o
  -5   1  16       10.43        9.34      1.25 o
  -4   1  16        9.38        7.68      1.03 o
  -3   1  16       55.86       64.53      1.82 o
  -2   1  16       35.90       34.20      1.55 o
  -1   1  16        3.75        2.19      0.64 o
   0   1  16      132.31      128.26      2.02 o
   1   1  16        2.69        0.77      0.46 o
   2   1  16       19.34       15.72      0.74 o
   3   1  16       10.37        6.67      0.60 o
   4   1  16       36.53       38.50      1.02 o
   5   1  16        0.02       -0.15      0.55 o
  -5   2  16        0.01       -0.37      0.94 o
  -4   2  16        5.88        4.75      0.97 o
  -3   2  16       39.77       39.13      1.44 o
  -2   2  16       10.55        9.64      0.84 o
  -1   2  16        1.43        0.34      0.66 o
   0   2  16       18.56       20.48      1.28 o
   1   2  16        0.55       -0.43      0.43 o
   2   2  16        0.04       -0.36      0.36 o
   3   2  16        0.49        0.44      0.46 o
   4   2  16       42.16       42.46      1.11 o
   5   2  16       14.86       15.60      0.93 o
  -5   3  16        2.31        3.55      1.08 o
  -4   3  16       18.14       18.17      1.32 o
  -3   3  16        1.72       -0.48      0.64 o
  -2   3  16        1.01        0.00      0.82 o
  -1   3  16       21.58       21.17      1.19 o
   0   3  16       63.82       61.91      1.31 o
   1   3  16       12.50       11.62      0.68 o
   2   3  16       10.32       10.05      0.57 o
   3   3  16        0.86       -0.27      0.43 o
   4   3  16        0.51       -0.09      0.45 o
   5   3  16        2.87        1.95      0.61 o
  -5   4  16        5.74        4.62      1.13 o
  -4   4  16        0.02       -0.30      0.81 o
  -3   4  16       12.65        9.30      0.87 o
  -2   4  16        0.86        0.56      0.78 o
  -1   4  16      114.84      120.93      1.94 o
   0   4  16       63.27       67.77      1.56 o
   1   4  16        2.07        1.82      0.40 o
   2   4  16        5.87        6.65      0.48 o
   3   4  16        8.73        7.41      0.60 o
   4   4  16        1.20        2.25      0.52 o
   5   4  16       16.52       18.94      1.18 o
  -5   5  16        0.17       -0.37      0.97 o
  -4   5  16        6.21        5.78      1.03 o
  -3   5  16        0.55        0.72      0.62 o
  -2   5  16        2.46        2.83      0.67 o
  -1   5  16        1.19        2.10      0.76 o
   0   5  16       51.79       48.30      1.53 o
   1   5  16        0.11        0.03      0.40 o
   2   5  16        0.19        0.21      0.43 o
   3   5  16       16.03       16.67      1.05 o
   4   5  16        2.16        1.61      0.53 o
   5   5  16        1.86        2.20      0.51 o
  -4   6  16        0.84       -0.50      0.99 o
  -3   6  16        5.97        4.34      0.80 o
  -2   6  16        2.36        1.74      0.83 o
  -1   6  16        1.54        0.38      0.76 o
   0   6  16       40.45       47.77      1.57 o
   1   6  16        0.30        0.69      0.45 o
   2   6  16       95.97      102.91      1.74 o
   3   6  16      119.21      102.88      2.35 o
   4   6  16       17.00       20.65      1.08 o
   5   6  16        4.95        4.14      0.60 o
  -4   7  16        1.53        1.53      0.79 o
  -3   7  16        0.06        1.50      0.88 o
  -2   7  16       59.79       60.40      3.50 o
  -1   7  16        1.00        1.84      0.86 o
   0   7  16        4.28        5.73      0.77 o
   1   7  16       35.73       35.18      1.43 o
   2   7  16        2.58        1.84      0.65 o
   3   7  16       26.87       28.99      1.62 o
   4   7  16        0.14        0.27      0.65 o
   5   7  16        7.82        8.72      0.84 o
  -4   8  16        4.64        6.20      0.89 o
  -3   8  16        4.55        2.67      1.21 o
  -2   8  16        0.41       -0.59      0.83 o
  -1   8  16        0.54        0.55      0.85 o
   0   8  16        2.24        1.36      0.82 o
   1   8  16       44.01       45.96      1.62 o
   2   8  16       18.28       17.40      1.06 o
   3   8  16        0.55        0.71      0.81 o
   4   8  16        0.02       -0.77      0.79 o
   5   8  16        3.38        1.30      0.91 o
  -3   9  16        0.81        2.80      1.66 o
  -2   9  16        0.62       -0.81      0.81 o
  -1   9  16        0.46        0.00      1.00 o
   0   9  16       13.24       13.56      1.21 o
   1   9  16        0.38        0.48      0.80 o
   2   9  16        0.48        0.06      0.79 o
   3   9  16       12.38        8.95      1.09 o
   4   9  16        4.33        5.57      1.01 o
  -3  10  16        0.00       -0.68      1.16 o
  -2  10  16        0.31       -0.98      0.98 o
  -1  10  16       10.71        8.84      1.17 o
   0  10  16        1.53        0.06      0.85 o
   1  10  16        2.49       -0.14      0.81 o
   2  10  16        4.23        2.17      1.19 o
   3  10  16        0.59       -0.43      1.10 o
   4  10  16        4.86        3.49      1.13 o
  -2  11  16        0.09       -0.17      0.92 o
  -1  11  16        1.54        0.08      1.20 o
   0  11  16        0.15       -0.20      0.88 o
   1  11  16        0.00       -0.81      0.81 o
   2  11  16        3.03        1.14      1.55 o
   3  11  16        4.19        3.21      1.66 o
  -1  12  16        8.74       10.70      1.34 o
   0  12  16        2.41        0.93      1.21 o
   1  12  16        0.91       -0.87      1.06 o
   2  12  16        0.32       -0.62      1.55 o
  -1  -9  17        0.08       -0.35      0.84 o
   0  -9  17        0.00       -0.79      0.79 o
   1  -9  17        0.27        0.15      0.96 o
  -2  -8  17        0.41        0.27      0.86 o
  -1  -8  17       16.08       13.28      1.18 o
   0  -8  17       12.66       12.64      1.13 o
   1  -8  17       83.58       84.95      4.68 o
   2  -8  17       19.37       17.32      1.56 o
  -3  -7  17       44.35       43.12      2.13 o
  -2  -7  17        0.69       -0.77      0.77 o
  -1  -7  17       21.61       21.63      1.44 o
   0  -7  17       16.72       18.23      1.88 o
   1  -7  17        0.97        1.63      0.77 o
   2  -7  17        7.18        5.52      0.83 o
   3  -7  17       11.88       12.42      0.98 o
  -4  -6  17       43.05       48.82      2.10 o
  -3  -6  17        2.37        3.01      0.98 o
  -2  -6  17        4.78        5.52      0.94 o
  -1  -6  17        2.00        2.31      1.04 o
   0  -6  17        0.49       -0.06      0.66 o
   1  -6  17       18.50       18.31      1.04 o
   2  -6  17       24.52       25.01      1.22 o
   3  -6  17        6.23        9.03      0.86 o
   4  -6  17        0.99       -0.26      0.84 o
  -4  -5  17        3.41        4.04      1.27 o
  -3  -5  17       17.48       17.01      1.72 o
  -2  -5  17        4.83        2.94      0.83 o
  -1  -5  17        6.34        4.30      0.81 o
   0  -5  17       19.26       16.12      1.14 o
   1  -5  17       28.09       27.72      1.10 o
   2  -5  17        1.64        1.40      0.57 o
   3  -5  17       11.49       12.22      0.89 o
   4  -5  17       11.32       14.78      1.35 o
  -4  -4  17       10.42       10.42      1.18 o
  -3  -4  17       25.17       27.47      1.56 o
  -2  -4  17        0.02        0.09      0.70 o
  -1  -4  17        4.31        2.93      1.20 o
   0  -4  17        1.06        0.96      0.57 o
   1  -4  17        0.77       -0.14      0.45 o
   2  -4  17       38.66       41.21      1.26 o
   3  -4  17       34.76       36.94      1.33 o
   4  -4  17        1.85        1.93      0.61 o
  -4  -3  17        0.48       -0.40      0.84 o
  -3  -3  17        6.95        7.21      0.98 o
  -2  -3  17       14.87       14.94      1.42 o
  -1  -3  17       75.75       68.23      2.06 o
   0  -3  17        3.48        3.43      0.68 o
   1  -3  17        1.43        0.38      0.46 o
   2  -3  17       32.91       35.01      1.09 o
   3  -3  17       14.58       17.52      0.95 o
   4  -3  17       23.41       22.48      1.03 o
   5  -3  17        0.09        1.28      0.72 o
  -5  -2  17        8.56        9.51      1.27 o
  -4  -2  17        0.12       -0.22      0.80 o
  -3  -2  17        9.73        9.59      1.01 o
  -2  -2  17        6.99        5.57      0.87 o
  -1  -2  17       36.25       41.55      1.70 o
   0  -2  17       53.50       57.82      1.60 o
   1  -2  17      450.78      452.90      5.50 o
   2  -2  17       79.25       75.18      1.37 o
   3  -2  17        1.60        2.29      0.53 o
   4  -2  17        3.86        3.80      0.59 o
   5  -2  17       45.03       44.44      1.54 o
  -5  -1  17        1.63        0.22      1.01 o
  -4  -1  17        2.62        4.16      0.95 o
  -3  -1  17       30.49       26.63      1.60 o
  -2  -1  17        1.84        1.36      0.75 o
  -1  -1  17        9.63        9.41      1.01 o
   0  -1  17      225.33      256.76      3.66 o
   1  -1  17       61.97       63.11      1.44 o
   2  -1  17        0.23        0.62      0.42 o
   3  -1  17       23.84       21.95      0.95 o
   4  -1  17        3.90        1.60      0.55 o
   5  -1  17        1.44        2.59      0.69 o
  -5   0  17       31.94       37.87      2.06 o
  -4   0  17        3.88        3.13      0.91 o
  -3   0  17        1.77        1.98      0.88 o
  -2   0  17        3.94        3.23      0.84 o
  -1   0  17        1.32        0.15      0.62 o
   0   0  17        0.27       -0.70      0.70 o
   1   0  17      116.29      111.27      1.86 o
   2   0  17      241.76      223.85      2.74 o
   3   0  17       26.01       21.76      0.95 o
   4   0  17       62.30       59.95      1.34 o
   5   0  17       10.12        7.38      0.77 o
  -5   1  17        7.51        8.10      1.22 o
  -4   1  17        6.32        8.04      1.10 o
  -3   1  17       44.17       41.07      1.54 o
  -2   1  17        8.47        9.72      1.01 o
  -1   1  17       39.84       33.03      1.33 o
   0   1  17        2.20        2.12      0.96 o
   1   1  17       12.83        8.67      0.65 o
   2   1  17       14.42       13.86      0.87 o
   3   1  17       22.20       26.50      1.01 o
   4   1  17       18.82       16.67      0.82 o
   5   1  17        0.69       -0.07      0.59 o
  -5   2  17        0.03       -0.27      0.95 o
  -4   2  17       25.93       26.09      1.69 o
  -3   2  17        5.35        4.30      0.79 o
  -2   2  17        0.00       -0.50      0.61 o
  -1   2  17        0.28       -0.32      0.53 o
   0   2  17        8.04        7.35      0.75 o
   1   2  17       12.41       10.22      0.74 o
   2   2  17        1.68        0.36      0.43 o
   3   2  17       75.36       75.58      1.54 o
   4   2  17       31.21       28.49      1.03 o
   5   2  17        2.10        1.15      0.63 o
  -5   3  17       11.36       12.24      1.35 o
  -4   3  17        0.61        1.25      0.88 o
  -3   3  17        0.43       -0.04      0.68 o
  -2   3  17        2.83        2.28      0.68 o
  -1   3  17        1.96        1.16      0.66 o
   0   3  17       27.34       22.60      1.11 o
   1   3  17       15.64       15.48      0.70 o
   2   3  17        4.70        5.03      0.53 o
   3   3  17        3.85        1.94      0.54 o
   4   3  17        4.24        3.27      0.56 o
   5   3  17       11.84       13.01      0.93 o
  -4   4  17        9.57       12.01      1.20 o
  -3   4  17        8.11        6.97      0.86 o
  -2   4  17        0.20       -0.62      0.62 o
  -1   4  17       31.92       36.43      1.88 o
   0   4  17        6.59        5.64      0.64 o
   1   4  17        2.80        2.96      0.47 o
   2   4  17        2.13        2.36      0.44 o
   3   4  17       10.36        9.78      0.84 o
   4   4  17        8.69        8.00      0.65 o
   5   4  17        7.74        8.55      0.82 o
  -4   5  17        4.93        4.81      1.02 o
  -3   5  17        0.17        0.10      0.69 o
  -2   5  17       10.03       10.73      0.87 o
  -1   5  17       36.91       34.96      1.44 o
   0   5  17       12.49       10.10      0.75 o
   1   5  17        0.42        0.48      0.50 o
   2   5  17        9.40        9.55      0.57 o
   3   5  17       18.17       17.18      0.84 o
   4   5  17        7.36        7.29      0.68 o
   5   5  17        0.13        0.72      0.52 o
  -4   6  17        0.53        1.71      1.10 o
  -3   6  17        3.16        3.00      0.92 o
  -2   6  17       18.77       22.18      2.15 o
  -1   6  17       24.71       25.74      1.61 o
   0   6  17       29.05       34.01      1.47 o
   1   6  17       10.71       12.51      1.02 o
   2   6  17        0.13        1.28      0.55 o
   3   6  17       20.76       22.96      1.09 o
   4   6  17        2.26        3.00      0.55 o
   5   6  17        0.84        1.19      0.57 o
  -4   7  17        2.14        0.84      1.09 o
  -3   7  17        3.54        2.87      0.98 o
  -2   7  17       14.50       13.92      1.27 o
  -1   7  17       31.93       34.36      1.83 o
   0   7  17       28.96       33.48      1.73 o
   1   7  17       17.37       15.87      1.11 o
   2   7  17       18.47       22.26      1.27 o
   3   7  17       21.41       23.31      1.56 o
   4   7  17       16.61       15.68      1.99 o
   5   7  17        8.07        8.80      1.06 o
  -3   8  17        0.05        0.27      1.13 o
  -2   8  17        2.48       -0.09      0.89 o
  -1   8  17        8.98        8.41      1.13 o
   0   8  17        0.03        0.10      0.88 o
   1   8  17       36.02       43.68      1.64 o
   2   8  17        4.78        3.97      0.94 o
   3   8  17        0.47        0.15      0.81 o
   4   8  17        0.64       -0.62      0.82 o
  -3   9  17        0.01       -1.13      1.13 o
  -2   9  17        0.02       -0.26      0.87 o
  -1   9  17       10.31       10.58      1.23 o
   0   9  17        1.58        0.67      0.89 o
   1   9  17        6.00        3.77      0.95 o
   2   9  17       19.31       18.59      1.40 o
   3   9  17        5.06        4.63      0.98 o
   4   9  17        0.18       -0.57      1.35 o
  -2  10  17        2.95        3.87      1.04 o
  -1  10  17        2.02        1.31      0.97 o
   0  10  17        0.25       -0.83      0.83 o
   1  10  17        0.29       -0.80      0.80 o
   2  10  17        1.40       -0.68      1.09 o
   3  10  17       10.81       13.33      1.46 o
  -1  11  17        0.86        0.56      0.99 o
   0  11  17        0.13       -0.88      0.88 o
   1  11  17        3.04        1.14      0.95 o
   2  11  17        6.16        5.18      1.86 o
   3  11  17        0.43       -0.21      1.55 o
   0  12  17        0.01       -1.14      1.14 o
   1  12  17        0.52       -0.94      1.09 o
  -2  -8  18        0.01       -0.60      0.87 o
  -1  -8  18       18.19       21.77      2.27 o
   0  -8  18       78.93       93.67      2.52 o
   1  -8  18        8.83       12.92      1.19 o
   2  -8  18        2.24        3.01      1.09 o
  -3  -7  18        1.21        1.36      0.93 o
  -2  -7  18        1.71        2.04      0.92 o
  -1  -7  18       31.71       34.90      1.93 o
   0  -7  18       29.81       34.93      1.70 o
   1  -7  18       21.89       24.81      3.78 o
   2  -7  18       42.52       41.77      1.83 o
  -3  -6  18        1.15        1.87      0.96 o
  -2  -6  18       55.45       53.03      2.04 o
  -1  -6  18       20.82       20.27      1.40 o
   0  -6  18       10.85       10.28      1.19 o
   1  -6  18        2.06        1.21      0.69 o
   2  -6  18        9.02       11.12      0.91 o
   3  -6  18        0.16       -0.12      0.66 o
  -4  -5  18       17.21       20.41      1.55 o
  -3  -5  18       16.43       18.67      1.47 o
  -2  -5  18       27.82       23.58      1.48 o
  -1  -5  18       11.35        8.58      1.01 o
   0  -5  18       25.46       24.50      1.37 o
   1  -5  18       21.22       22.66      1.18 o
   2  -5  18       21.55       22.40      1.21 o
   3  -5  18        9.24       11.55      0.89 o
   4  -5  18        1.54        1.73      0.69 o
  -4  -4  18        3.11        2.10      0.99 o
  -3  -4  18       18.98       18.86      1.37 o
  -2  -4  18        0.34       -0.76      0.76 o
  -1  -4  18       37.23       39.56      1.67 o
   0  -4  18       35.73       31.79      1.52 o
   1  -4  18       34.85       35.59      1.29 o
   2  -4  18       71.95       75.72      1.60 o
   3  -4  18        3.31        4.19      0.72 o
   4  -4  18        2.49        2.30      0.67 o
  -4  -3  18        1.19       -0.67      0.87 o
  -3  -3  18       39.53       38.24      1.81 o
  -2  -3  18       20.86       22.42      1.40 o
  -1  -3  18       74.83       74.64      2.47 o
   0  -3  18        0.34       -0.52      0.64 o
   1  -3  18        4.51        4.29      0.57 o
   2  -3  18       22.84       25.76      1.03 o
   3  -3  18       12.62       14.49      0.97 o
   4  -3  18        1.01        1.66      0.61 o
  -4  -2  18        6.74        4.34      1.01 o
  -3  -2  18       35.76       38.88      1.82 o
  -2  -2  18       32.77       33.31      1.97 o
  -1  -2  18      245.65      253.32      4.31 o
   0  -2  18      180.72      181.82      2.94 o
   1  -2  18        9.98       10.25      1.45 o
   2  -2  18        2.05        2.94      0.56 o
   3  -2  18        0.37       -0.52      0.52 o
   4  -2  18       12.85       12.07      0.81 o
   5  -2  18       14.23       21.87      1.31 o
  -4  -1  18        0.11        0.19      0.84 o
  -3  -1  18        0.43        0.17      0.79 o
  -2  -1  18       13.21       12.20      1.10 o
  -1  -1  18        1.31        1.46      0.81 o
   0  -1  18       13.86       18.76      2.84 o
   1  -1  18       16.50       18.39      1.73 o
   2  -1  18       13.38       14.21      0.77 o
   3  -1  18       19.26       23.10      1.00 o
   4  -1  18        0.05       -0.22      0.52 o
   5  -1  18       73.99       82.29      2.00 o
  -4   0  18        6.24        6.26      1.06 o
  -3   0  18        7.16        7.36      1.04 o
  -2   0  18       11.32        9.75      1.03 o
  -1   0  18       19.34       15.26      1.13 o
   0   0  18        8.10        6.90      0.78 o
   1   0  18       11.27       10.03      0.81 o
   2   0  18        0.09        1.48      0.59 o
   3   0  18        0.03       -0.41      0.48 o
   4   0  18        2.82        5.74      0.63 o
   5   0  18        0.97       -0.19      0.66 o
  -4   1  18        5.00        5.12      1.01 o
  -3   1  18       25.58       25.72      1.40 o
  -2   1  18        1.68        0.13      0.76 o
  -1   1  18       10.57       10.88      1.34 o
   0   1  18        1.29        0.26      0.62 o
   1   1  18        1.42       -0.57      0.57 o
   2   1  18      111.88      113.13      2.10 o
   3   1  18       18.64       13.30      0.86 o
   4   1  18        0.06       -0.47      0.48 o
   5   1  18       14.62       14.85      1.33 o
  -4   2  18        0.33        0.84      0.92 o
  -3   2  18        6.74        8.20      0.92 o
  -2   2  18       64.96       69.36      1.90 o
  -1   2  18       66.81       62.94      1.76 o
   0   2  18        1.39        0.03      0.56 o
   1   2  18       15.42       14.11      1.08 o
   2   2  18       15.83       12.93      0.75 o
   3   2  18       12.09        9.82      0.72 o
   4   2  18        8.09        8.56      0.69 o
   5   2  18        0.33       -0.63      0.63 o
  -4   3  18        1.06        1.13      0.92 o
  -3   3  18       18.98       16.57      1.14 o
  -2   3  18       24.57       23.29      1.31 o
  -1   3  18        8.65        6.13      0.82 o
   0   3  18        0.41       -0.46      0.53 o
   1   3  18        3.82        2.67      0.53 o
   2   3  18        0.21       -0.39      0.43 o
   3   3  18        0.38       -0.49      0.49 o
   4   3  18        3.55        1.93      0.54 o
   5   3  18        0.03       -0.63      0.63 o
  -4   4  18        2.83        2.70      0.98 o
  -3   4  18        0.17       -0.34      0.69 o
  -2   4  18        5.56        3.59      0.76 o
  -1   4  18       10.46        8.66      0.88 o
   0   4  18        0.09       -0.57      0.57 o
   1   4  18        7.56        7.16      0.92 o
   2   4  18       11.56       11.44      0.75 o
   3   4  18        0.62       -0.21      0.49 o
   4   4  18        1.01        0.36      0.52 o
   5   4  18        0.27        0.62      0.68 o
  -4   5  18        1.80        1.56      0.97 o
  -3   5  18        0.46        0.36      0.86 o
  -2   5  18        0.00       -0.69      0.69 o
  -1   5  18        0.61        0.12      0.67 o
   0   5  18        1.08        0.39      0.57 o
   1   5  18       78.09       75.83      1.45 o
   2   5  18        6.43        5.97      0.64 o
   3   5  18        0.35        0.91      0.54 o
   4   5  18        8.87       12.65      1.11 o
   5   5  18        5.55        6.05      0.65 o
  -4   6  18        1.04        1.59      1.09 o
  -3   6  18        0.70        0.22      1.19 o
  -2   6  18       19.03       18.40      1.21 o
  -1   6  18       99.59      111.43      2.91 o
   0   6  18       10.08        6.81      1.00 o
   1   6  18       14.85       14.83      0.85 o
   2   6  18       30.64       31.69      1.30 o
   3   6  18        7.52        6.09      0.69 o
   4   6  18       18.80       19.30      1.70 o
   5   6  18        0.15        0.61      0.85 o
  -3   7  18        2.75        3.02      1.23 o
  -2   7  18       54.38       63.75      2.83 o
  -1   7  18       18.48       25.24      1.69 o
   0   7  18        0.00       -0.07      0.82 o
   1   7  18        7.03        7.51      0.91 o
   2   7  18       41.09       40.16      1.84 o
   3   7  18        3.94        4.37      0.97 o
   4   7  18        0.56        1.36      0.71 o
  -3   8  18        1.86        1.39      0.99 o
  -2   8  18        0.33        0.50      0.97 o
  -1   8  18        3.70        3.50      1.05 o
   0   8  18        4.06        5.80      1.06 o
   1   8  18        9.05        8.49      1.11 o
   2   8  18       53.66       54.28      2.12 o
   3   8  18        0.00        0.58      0.85 o
   4   8  18        9.42        7.35      1.66 o
  -2   9  18        0.08       -0.12      0.91 o
  -1   9  18        0.27        0.56      0.98 o
   0   9  18        0.65       -0.31      0.88 o
   1   9  18        0.21       -0.44      0.83 o
   2   9  18        9.98        9.68      1.50 o
   3   9  18        3.21        2.67      0.98 o
   4   9  18        1.32        1.01      1.06 o
  -2  10  18        0.97        2.24      1.07 o
  -1  10  18        1.42        0.02      0.99 o
   0  10  18        2.80       -0.01      0.92 o
   1  10  18        2.99        2.13      1.01 o
   2  10  18        8.35        5.07      1.86 o
   3  10  18        2.63        3.52      1.76 o
  -1  11  18        1.17       -0.29      0.99 o
   0  11  18        0.26       -0.72      0.98 o
   1  11  18        1.98       -0.53      1.71 o
   2  11  18        0.45        0.31      1.66 o
  -1  -8  19        0.21       -0.52      1.97 o
   0  -8  19        0.00       -0.24      0.82 o
  -2  -7  19        9.45        8.66      1.16 o
  -1  -7  19        1.56        0.73      0.83 o
   0  -7  19        1.99        1.55      0.85 o
   1  -7  19       90.05      100.77      7.92 o
   2  -7  19       36.17       38.37      4.09 o
  -3  -6  19        0.08       -0.24      0.91 o
  -2  -6  19       11.95       11.67      1.22 o
  -1  -6  19        0.06       -0.27      0.79 o
   0  -6  19       47.79       52.24      1.93 o
   1  -6  19        7.35        6.93      1.19 o
   2  -6  19        2.02        1.82      1.02 o
   3  -6  19        1.00        0.90      0.73 o
  -3  -5  19        0.28        0.80      0.93 o
  -2  -5  19        0.14       -0.51      0.83 o
  -1  -5  19        9.31        9.64      1.05 o
   0  -5  19       15.29       18.10      1.21 o
   1  -5  19       21.67       21.34      1.34 o
   2  -5  19        1.89        1.48      0.68 o
   3  -5  19        0.00       -0.15      0.64 o
  -3  -4  19        0.05        0.24      0.87 o
  -2  -4  19        0.45       -0.02      0.79 o
  -1  -4  19        0.81        0.71      0.76 o
   0  -4  19        0.06       -0.09      0.75 o
   1  -4  19        3.37        3.39      0.67 o
   2  -4  19        4.27        3.08      0.62 o
   3  -4  19        0.81        0.01      0.63 o
   4  -4  19        3.00        3.60      0.70 o
  -4  -3  19        1.84        1.06      0.97 o
  -3  -3  19        2.08        1.65      0.92 o
  -2  -3  19        0.17       -0.66      0.81 o
  -1  -3  19        0.06        0.04      0.75 o
   0  -3  19       62.94       62.38      1.93 o
   1  -3  19        2.84        2.00      0.62 o
   2  -3  19        4.46        4.95      0.65 o
   3  -3  19       29.19       34.07      1.35 o
   4  -3  19        0.62        1.00      0.62 o
  -4  -2  19        0.28       -0.81      0.81 o
  -3  -2  19        1.41        0.09      0.88 o
  -2  -2  19       10.48       11.31      1.24 o
  -1  -2  19        3.40        4.87      2.07 o
   0  -2  19       11.19       10.92      1.02 o
   1  -2  19        0.79        0.50      0.59 o
   2  -2  19        9.94        8.00      0.70 o
   3  -2  19        4.33        4.85      0.76 o
   4  -2  19        6.31        6.64      0.75 o
  -4  -1  19        0.09        0.66      0.92 o
  -3  -1  19        6.25        6.02      1.06 o
  -2  -1  19        0.95        0.45      0.79 o
  -1  -1  19       21.94       18.13      2.27 o
   0  -1  19      203.15      216.66      4.66 o
   1  -1  19       48.14       51.26      1.52 o
   2  -1  19       13.57       10.45      0.73 o
   3  -1  19        8.35        8.21      0.79 o
   4  -1  19       32.81       39.11      1.23 o
  -4   0  19        6.30        6.81      1.10 o
  -3   0  19       14.15       11.45      1.20 o
  -2   0  19       30.51       30.75      1.64 o
  -1   0  19       19.62       23.21      1.50 o
   0   0  19      260.80      274.18      3.95 o
   1   0  19        6.75        6.31      0.76 o
   2   0  19        0.28        0.17      0.68 o
   3   0  19       19.57       15.64      0.89 o
   4   0  19        0.03       -0.32      0.53 o
   5   0  19        0.62       -0.46      0.82 o
  -4   1  19        2.85        0.22      0.91 o
  -3   1  19        0.06        2.08      0.78 o
  -2   1  19        0.31        1.06      0.80 o
  -1   1  19       45.63       51.29      2.47 o
   0   1  19       80.17       81.52      1.98 o
   1   1  19       11.97       11.47      0.85 o
   2   1  19       15.09       17.35      1.23 o
   3   1  19        1.60        1.01      0.56 o
   4   1  19        5.29        3.09      0.61 o
   5   1  19        2.90        2.14      0.74 o
  -4   2  19        0.59        0.43      0.93 o
  -3   2  19        0.92        1.32      0.74 o
  -2   2  19        6.66        7.02      0.88 o
  -1   2  19       31.18       33.03      1.55 o
   0   2  19       13.97       10.63      0.83 o
   1   2  19       10.58        9.91      0.85 o
   2   2  19        7.75       10.30      0.86 o
   3   2  19        0.01        0.17      0.56 o
   4   2  19        0.44       -0.11      0.54 o
   5   2  19        0.99       -0.03      0.69 o
  -4   3  19        0.69        1.00      0.96 o
  -3   3  19        0.85        0.47      0.87 o
  -2   3  19        5.79        5.41      0.82 o
  -1   3  19        1.06       -0.65      0.65 o
   0   3  19       25.31       22.22      1.11 o
   1   3  19        2.05        1.47      0.54 o
   2   3  19        0.24       -0.30      0.60 o
   3   3  19        3.89        3.32      0.60 o
   4   3  19        0.14       -0.53      0.53 o
   5   3  19        0.02       -0.67      0.67 o
  -4   4  19        0.31       -0.04      0.94 o
  -3   4  19        0.24       -0.84      0.84 o
  -2   4  19        0.79       -0.26      0.69 o
  -1   4  19        9.89        8.46      0.92 o
   0   4  19        3.11        2.21      0.71 o
   1   4  19        0.56        0.55      0.52 o
   2   4  19        2.38        1.40      0.63 o
   3   4  19        1.27        0.61      0.63 o
   4   4  19        1.08        0.30      0.54 o
   5   4  19        1.81        0.67      0.76 o
  -4   5  19        0.14       -0.03      0.94 o
  -3   5  19        0.31       -0.83      0.83 o
  -2   5  19        1.42       -0.71      0.74 o
  -1   5  19        2.93        1.18      0.87 o
   0   5  19        1.07        0.12      0.63 o
   1   5  19       11.27        8.01      0.65 o
   2   5  19       23.37       22.80      1.09 o
   3   5  19        8.09        9.76      0.85 o
   4   5  19        0.27        0.62      0.65 o
  -3   6  19        1.41        0.62      1.61 o
  -2   6  19       13.23       12.03      1.06 o
  -1   6  19       10.87       12.95      1.09 o
   0   6  19       20.30       16.57      1.11 o
   1   6  19       36.40       36.45      1.36 o
   2   6  19        3.09        3.26      0.78 o
   3   6  19        1.39        1.48      0.69 o
   4   6  19        6.06        9.70      1.09 o
  -3   7  19        0.61        0.35      0.92 o
  -2   7  19        5.18        7.11      0.96 o
  -1   7  19       36.39       41.19      2.89 o
   0   7  19        4.40        7.11      1.24 o
   1   7  19        8.70        7.73      1.09 o
   2   7  19       22.48       16.25      1.31 o
   3   7  19        0.44        0.76      0.84 o
   4   7  19       10.71       11.65      1.55 o
  -3   8  19        2.06        2.60      1.05 o
  -2   8  19        6.09        5.73      1.16 o
  -1   8  19        0.02        1.29      0.95 o
   0   8  19        0.53        1.63      0.93 o
   1   8  19        8.23        8.78      1.17 o
   2   8  19        5.11        3.79      1.04 o
   3   8  19        5.54        5.45      1.04 o
   4   8  19        0.06       -0.52      0.95 o
  -2   9  19        1.38        0.99      1.03 o
  -1   9  19       11.07       11.37      1.37 o
   0   9  19        5.20        6.46      1.15 o
   1   9  19        0.03        0.59      0.95 o
   2   9  19        0.58        1.44      1.40 o
   3   9  19        6.16        4.25      1.24 o
  -1  10  19        0.20       -0.99      0.99 o
   0  10  19        0.00       -0.69      0.99 o
   1  10  19        2.35        0.44      1.16 o
   2  10  19        0.00       -1.45      1.66 o
   0  11  19        0.24       -1.21      1.21 o
   1  11  19        0.25       -1.66      1.66 o
  -1  -7  20       29.47       33.44      1.81 o
   0  -7  20        0.05        1.67      0.87 o
   1  -7  20       12.33       19.09      2.80 o
  -2  -6  20        7.22        6.63      1.10 o
  -1  -6  20        0.02        0.12      0.86 o
   0  -6  20        0.68        0.05      0.80 o
   1  -6  20        6.30        6.25      2.02 o
   2  -6  20       10.90        7.94      1.27 o
  -3  -5  20       12.25       12.34      1.30 o
  -2  -5  20        2.63        1.74      0.93 o
  -1  -5  20       18.62       20.73      1.41 o
   0  -5  20        1.48        0.06      0.77 o
   1  -5  20       17.67       17.69      2.59 o
   2  -5  20        7.53        4.96      1.02 o
   3  -5  20        0.15        0.66      0.69 o
  -3  -4  20       13.99       17.15      1.37 o
  -2  -4  20       21.48       23.06      1.55 o
  -1  -4  20       12.71       10.91      1.11 o
   0  -4  20        1.59        1.42      0.77 o
   1  -4  20       21.83       24.30      1.50 o
   2  -4  20       14.30       11.26      0.89 o
   3  -4  20        9.98        9.32      0.88 o
  -3  -3  20        2.08        1.70      0.94 o
  -2  -3  20        1.25       -0.41      0.80 o
  -1  -3  20        0.06       -0.56      1.04 o
   0  -3  20        0.09        0.41      0.72 o
   1  -3  20        1.40        1.35      0.63 o
   2  -3  20        0.30        0.38      0.59 o
   3  -3  20        8.27        7.98      0.83 o
   4  -3  20        0.25        0.67      0.64 o
  -3  -2  20       15.57       12.54      1.24 o
  -2  -2  20        6.61        6.99      1.01 o
  -1  -2  20        0.39        0.00      1.44 o
   0  -2  20       17.61       19.13      2.31 o
   1  -2  20       32.07       34.86      1.37 o
   2  -2  20        0.02       -0.32      0.57 o
   3  -2  20        2.59        2.36      0.71 o
   4  -2  20        1.03        1.51      0.66 o
  -4  -1  20        5.06        4.85      1.12 o
  -3  -1  20        5.55        4.25      1.01 o
  -2  -1  20        0.94        1.84      0.88 o
  -1  -1  20       16.24       18.04      2.22 o
   0  -1  20      247.96      253.03      4.45 o
   1  -1  20       43.00       46.28      1.54 o
   2  -1  20       44.84       49.63      1.73 o
   3  -1  20        0.27        0.20      0.64 o
   4  -1  20        6.71        7.59      0.82 o
  -4   0  20        0.05        1.18      0.95 o
  -3   0  20       15.77       15.41      1.35 o
  -2   0  20        9.27        9.29      1.12 o
  -1   0  20      170.49      174.05      3.48 o
   0   0  20       10.69       24.82      1.94 o
   1   0  20       83.67       92.21      2.04 o
   2   0  20       56.95       60.26      1.87 o
   3   0  20        1.95        2.12      0.77 o
   4   0  20        0.01        1.36      0.62 o
  -4   1  20        1.69        1.87      1.01 o
  -3   1  20       11.16       10.38      1.19 o
  -2   1  20       12.14       12.41      1.05 o
  -1   1  20       76.45       83.81      2.44 o
   0   1  20       16.05       17.88      3.04 o
   1   1  20        8.32        9.95      0.87 o
   2   1  20       10.79        9.35      0.94 o
   3   1  20       18.97       19.41      1.21 o
   4   1  20        3.08        2.37      0.62 o
  -4   2  20        0.64        1.12      0.99 o
  -3   2  20        2.63        1.75      0.93 o
  -2   2  20        4.11        4.76      0.86 o
  -1   2  20        5.62        6.62      0.94 o
   0   2  20        0.92        0.08      0.74 o
   1   2  20       13.65       13.60      0.96 o
   2   2  20        7.47        7.41      0.83 o
   3   2  20       46.50       42.11      1.51 o
   4   2  20        0.64       -0.47      0.56 o
  -4   3  20        1.87        2.16      1.03 o
  -3   3  20        5.32        5.35      1.08 o
  -2   3  20        0.02       -0.38      0.70 o
  -1   3  20       19.73       16.78      1.16 o
   0   3  20        1.10       -0.65      0.93 o
   1   3  20        6.31        6.36      0.74 o
   2   3  20        1.23        0.64      0.64 o
   3   3  20        1.04        1.99      0.71 o
   4   3  20        0.05       -0.61      0.61 o
  -3   4  20        5.61        5.92      1.08 o
  -2   4  20        2.17        1.92      0.81 o
  -1   4  20        0.42       -0.67      0.67 o
   0   4  20        3.03       -0.14      0.75 o
   1   4  20        1.65        0.55      0.59 o
   2   4  20        2.10        0.48      0.75 o
   3   4  20        2.57        0.90      0.68 o
   4   4  20        0.33       -0.64      0.65 o
  -3   5  20        0.04       -0.28      0.92 o
  -2   5  20        1.02       -0.53      0.79 o
  -1   5  20        6.97        4.75      0.98 o
   0   5  20       13.63       11.33      1.13 o
   1   5  20       17.25       14.42      0.89 o
   2   5  20       14.22       13.99      1.17 o
   3   5  20        0.01       -0.48      0.62 o
   4   5  20        4.55        4.50      0.96 o
  -3   6  20        0.29       -0.20      1.06 o
  -2   6  20        6.07        5.72      1.04 o
  -1   6  20        0.02       -0.76      0.76 o
   0   6  20        0.69        0.67      0.74 o
   1   6  20        0.14       -0.20      0.70 o
   2   6  20        0.26       -0.69      0.69 o
   3   6  20        0.11        0.78      0.77 o
   4   6  20       10.39       15.27      2.49 o
  -3   7  20        0.19        0.83      1.16 o
  -2   7  20        7.82        8.90      1.04 o
  -1   7  20        0.76        3.15      0.87 o
   0   7  20        1.31        1.87      0.81 o
   1   7  20        0.07       -0.81      0.81 o
   2   7  20        1.85        1.70      0.92 o
   3   7  20        1.10        0.63      0.73 o
   4   7  20        0.07        0.78      0.95 o
  -2   8  20        3.28        2.16      0.90 o
  -1   8  20       16.31       23.54      1.75 o
   0   8  20       17.66       26.40      1.80 o
   1   8  20        2.02        3.44      1.03 o
   2   8  20        1.12        2.32      1.29 o
   3   8  20        8.54        6.03      1.28 o
  -1   9  20        0.85        1.41      1.26 o
   0   9  20        1.38        2.98      1.08 o
   1   9  20       13.39       13.99      1.83 o
   2   9  20        0.26       -0.41      1.66 o
   3   9  20        1.94        1.86      1.66 o
  -1  10  20        2.68        1.55      1.86 o
   0  10  20        5.72        2.45      1.39 o
   1  10  20        4.77        3.62      2.07 o
   2  10  20        5.83        4.04      1.97 o
  -1  -6  21       10.90       10.37      1.42 o
   0  -6  21       13.91       15.54      1.66 o
   1  -6  21       10.42       12.06      2.28 o
  -2  -5  21        1.54        2.71      1.00 o
  -1  -5  21       22.19       25.01      1.87 o
   0  -5  21        0.31        1.17      0.85 o
   1  -5  21        0.39       -0.50      2.07 o
   2  -5  21        0.21       -0.18      0.99 o
  -2  -4  21        0.05        0.61      0.93 o
  -1  -4  21        3.23        3.21      0.95 o
   0  -4  21        8.99        9.09      1.03 o
   1  -4  21        0.03       -0.46      0.94 o
   2  -4  21        5.83        6.46      0.95 o
   3  -4  21        8.83        9.87      0.93 o
  -3  -3  21        7.20        7.23      1.15 o
  -2  -3  21        7.03        5.91      1.07 o
  -1  -3  21        0.41       -0.71      0.81 o
   0  -3  21       12.13       11.59      1.08 o
   1  -3  21        0.32       -0.67      0.90 o
   2  -3  21       10.93        9.95      0.90 o
   3  -3  21       13.62       20.05      1.20 o
  -3  -2  21        1.63        1.00      0.94 o
  -2  -2  21        4.06        2.48      0.95 o
  -1  -2  21        1.49        1.40      0.85 o
   0  -2  21       11.71       10.63      1.07 o
   1  -2  21       19.95       25.29      1.47 o
   2  -2  21       19.76       25.97      1.28 o
   3  -2  21       20.26       21.86      1.23 o
  -3  -1  21        6.38        6.54      1.11 o
  -2  -1  21        0.03       -0.21      0.84 o
  -1  -1  21       26.77       25.03      1.79 o
   0  -1  21       22.05       37.15      2.50 o
   1  -1  21        9.48       11.67      0.91 o
   2  -1  21       12.29       12.25      1.06 o
   3  -1  21        4.25        5.26      0.86 o
   4  -1  21        0.30        1.28      0.71 o
  -3   0  21        2.20        1.80      0.98 o
  -2   0  21        5.23        4.91      1.01 o
  -1   0  21        4.61        8.49      1.08 o
   0   0  21        0.13        2.69      0.89 o
   1   0  21      199.92      210.99      5.56 o
   2   0  21       10.68       12.01      1.08 o
   3   0  21        1.06        2.95      0.83 o
   4   0  21        2.89        4.28      0.82 o
  -3   1  21       20.35       16.82      1.42 o
  -2   1  21        1.11        1.70      0.80 o
  -1   1  21        0.00        2.51      1.01 o
   0   1  21      119.53      130.41      2.96 o
   1   1  21        8.51        7.91      0.87 o
   2   1  21        7.56        5.38      0.91 o
   3   1  21       27.13       25.67      1.35 o
   4   1  21       31.14       41.25      1.63 o
  -3   2  21        3.96        3.42      1.06 o
  -2   2  21        0.09        0.92      0.78 o
  -1   2  21        0.11       -0.36      0.73 o
   0   2  21        1.52        0.69      0.78 o
   1   2  21        0.12       -0.50      0.60 o
   2   2  21       61.51       58.19      2.02 o
   3   2  21        0.47        0.02      0.69 o
   4   2  21        1.36        0.54      0.77 o
  -3   3  21        5.62        7.27      1.19 o
  -2   3  21        0.21        0.24      0.79 o
  -1   3  21        1.63        1.12      0.79 o
   0   3  21        4.48        5.10      0.90 o
   1   3  21        3.68        1.97      0.65 o
   2   3  21       11.82       13.81      1.03 o
   3   3  21        0.00        0.27      0.66 o
   4   3  21        7.40        7.11      0.90 o
  -3   4  21        0.71        0.79      0.97 o
  -2   4  21        0.91       -0.75      0.75 o
  -1   4  21        2.65        1.29      0.79 o
   0   4  21        6.32        4.86      0.96 o
   1   4  21        0.65       -0.56      0.56 o
   2   4  21        4.68        4.80      0.78 o
   3   4  21        2.92        2.55      0.74 o
   4   4  21        0.12       -0.67      0.67 o
  -3   5  21        2.06        2.71      1.04 o
  -2   5  21        2.94        1.44      0.82 o
  -1   5  21        1.68        1.85      0.93 o
   0   5  21        0.41       -0.55      0.79 o
   1   5  21        1.38        0.56      0.63 o
   2   5  21        1.38        0.93      0.70 o
   3   5  21        0.00       -0.65      0.65 o
   4   5  21        0.76       -0.61      0.84 o
  -3   6  21        3.40        2.60      1.21 o
  -2   6  21        0.00       -0.85      0.85 o
  -1   6  21        0.09       -0.89      0.89 o
   0   6  21        3.70        2.20      0.81 o
   1   6  21        2.78        1.42      0.77 o
   2   6  21        6.82        8.46      1.12 o
   3   6  21        0.18        0.55      0.94 o
  -2   7  21        4.62        3.54      0.93 o
  -1   7  21        2.97        2.92      0.93 o
   0   7  21       11.10       10.99      1.11 o
   1   7  21        1.69        0.16      0.75 o
   2   7  21        5.90        3.61      1.01 o
   3   7  21        2.71        3.56      1.28 o
  -2   8  21        2.15        3.09      1.09 o
  -1   8  21       19.69       29.89      2.57 o
   0   8  21        1.01        1.73      1.05 o
   1   8  21        9.73       13.61      1.97 o
   2   8  21        0.14        1.66      1.66 o
   3   8  21        0.21        0.58      0.85 o
  -1   9  21        8.26       10.10      2.38 o
   0   9  21       48.99       64.49      2.75 o
   1   9  21        4.83        4.25      2.07 o
   2   9  21        6.12        6.42      1.97 o
  -1  -5  22       14.13       14.55      2.28 o
   0  -5  22        8.26        9.97      1.32 o
   1  -5  22       17.18       17.44      2.64 o
  -2  -4  22       24.79       29.23      1.81 o
  -1  -4  22        0.28        0.60      0.89 o
   0  -4  22        9.75        8.11      1.06 o
   1  -4  22        0.44       -0.70      0.99 o
   2  -4  22        7.48        6.31      1.19 o
  -2  -3  22       17.76       15.05      1.35 o
  -1  -3  22        0.07       -0.22      0.85 o
   0  -3  22        6.42        4.21      0.92 o
   1  -3  22        7.70        8.90      1.27 o
   2  -3  22        0.09       -0.38      0.80 o
  -2  -2  22        0.71       -0.80      0.80 o
  -1  -2  22        9.48        9.41      1.13 o
   0  -2  22        8.77        6.88      0.98 o
   1  -2  22        3.15        3.19      1.12 o
   2  -2  22       68.58       79.32      2.23 o
   3  -2  22        1.14        0.93      0.72 o
  -3  -1  22        0.26        0.04      0.94 o
  -2  -1  22        0.07       -0.83      0.98 o
  -1  -1  22       15.84       15.49      1.28 o
   0  -1  22        0.42        1.65      0.86 o
   1  -1  22        7.17        7.46      1.27 o
   2  -1  22       25.13       30.55      1.62 o
   3  -1  22        0.04        0.29      0.74 o
  -3   0  22        1.99        4.49      1.10 o
  -2   0  22        3.09        2.19      0.98 o
  -1   0  22        1.99        0.85      0.91 o
   0   0  22       76.35       80.62      2.37 o
   1   0  22       12.47       25.99      2.59 o
   2   0  22        3.61        4.26      0.91 o
   3   0  22        4.87        4.62      0.89 o
  -3   1  22        0.18        0.39      0.94 o
  -2   1  22        0.05        0.33      0.80 o
  -1   1  22        0.35        1.63      0.91 o
   0   1  22        0.26        4.04      1.19 o
   1   1  22       18.37       17.57      1.98 o
   2   1  22        1.82        1.18      0.82 o
   3   1  22       15.49       21.11      1.63 o
  -3   2  22        0.45        0.25      1.13 o
  -2   2  22        2.25        3.14      0.89 o
  -1   2  22       28.37       31.73      1.55 o
   0   2  22        3.10        2.60      0.83 o
   1   2  22        0.03       -0.46      0.68 o
   2   2  22        0.64        1.64      0.76 o
   3   2  22        0.87        1.93      0.77 o
   4   2  22        9.73        7.52      1.45 o
  -3   3  22        2.84        3.18      1.06 o
  -2   3  22        3.53        2.14      0.93 o
  -1   3  22        1.45        0.46      0.81 o
   0   3  22        0.09       -0.81      0.81 o
   1   3  22        0.17        0.43      0.69 o
   2   3  22       11.03       12.32      1.00 o
   3   3  22        6.59        4.87      0.90 o
  -3   4  22        0.50        0.44      1.03 o
  -2   4  22        5.88        3.81      0.93 o
  -1   4  22        0.04       -0.75      0.75 o
   0   4  22       13.29       14.74      1.27 o
   1   4  22        3.73        2.92      0.77 o
   2   4  22        0.08        0.14      0.71 o
   3   4  22        0.05       -0.36      0.76 o
  -2   5  22        0.14       -0.79      0.79 o
  -1   5  22        4.57        2.99      0.97 o
   0   5  22        3.24        3.29      0.95 o
   1   5  22        0.48       -0.15      0.99 o
   2   5  22        0.15       -0.79      0.79 o
   3   5  22        0.00       -0.84      0.84 o
  -2   6  22        1.07        0.93      0.98 o
  -1   6  22        1.64        0.17      0.93 o
   0   6  22        0.04       -0.85      0.85 o
   1   6  22        2.24        1.19      1.12 o
   2   6  22        5.02        6.42      1.66 o
   3   6  22        0.08       -0.87      0.87 o
  -2   7  22        1.13        0.10      1.66 o
  -1   7  22        1.09        0.52      0.84 o
   0   7  22        0.31        0.66      0.84 o
   1   7  22        3.87        2.05      1.06 o
   2   7  22        0.00       -0.97      0.99 o
   3   7  22        2.24        3.98      1.13 o
  -1   8  22       11.36        9.50      1.33 o
   0   8  22        9.35       13.35      1.67 o
   1   8  22        0.75        2.80      1.24 o
   2   8  22        5.15        5.28      1.32 o
   0  -4  23        6.80        7.83      1.57 o
   1  -4  23        1.29        0.16      1.14 o
  -1  -3  23        1.22        1.57      0.91 o
   0  -3  23        0.02       -0.28      0.79 o
   1  -3  23        0.00        0.65      0.99 o
   2  -3  23        2.68        2.63      1.07 o
  -2  -2  23        7.74        8.07      1.34 o
  -1  -2  23        0.23        1.40      0.90 o
   0  -2  23        1.41        1.65      0.86 o
   1  -2  23        0.31        0.34      1.04 o
   2  -2  23        1.40        1.51      1.02 o
  -2  -1  23        0.00        0.02      0.92 o
  -1  -1  23        1.79        1.45      0.93 o
   0  -1  23        2.13        2.16      0.86 o
   1  -1  23        0.41        2.44      1.12 o
   2  -1  23        0.85        1.88      0.87 o
   3  -1  23        5.94        6.06      1.12 o
  -2   0  23        0.76        0.11      0.97 o
  -1   0  23       10.15       10.86      1.24 o
   0   0  23        0.01        2.00      0.91 o
   1   0  23        0.89        2.72      1.09 o
   2   0  23        6.61        8.13      1.05 o
   3   0  23        0.08        0.69      0.84 o
  -2   1  23        4.85        5.35      0.98 o
  -1   1  23       28.07       32.97      1.62 o
   0   1  23       18.49       16.90      1.32 o
   1   1  23        0.74        1.05      1.02 o
   2   1  23        2.25        1.90      0.79 o
   3   1  23        3.54        5.62      1.00 o
  -2   2  23       49.76       51.74      1.95 o
  -1   2  23       10.42        9.54      1.07 o
   0   2  23        7.04        5.26      0.93 o
   1   2  23        5.49        5.15      1.02 o
   2   2  23        2.66        2.45      0.83 o
   3   2  23       11.55       10.71      1.08 o
  -2   3  23        1.91        1.85      0.90 o
  -1   3  23        0.00        0.34      0.82 o
   0   3  23        5.64        6.88      1.08 o
   1   3  23        4.40        4.80      0.97 o
   2   3  23        2.62        1.11      0.87 o
   3   3  23        0.43       -0.78      0.78 o
  -2   4  23        0.06        1.03      0.88 o
  -1   4  23        0.07       -0.28      0.90 o
   0   4  23        3.45        3.59      1.01 o
   1   4  23        3.33        3.02      0.97 o
   2   4  23        1.11        0.80      0.83 o
   3   4  23        0.02       -0.44      0.80 o
  -2   5  23        0.24       -0.68      0.93 o
  -1   5  23        0.38       -0.86      0.86 o
   0   5  23        0.12       -0.84      0.84 o
   1   5  23        0.03       -1.07      1.07 o
   2   5  23        0.00       -0.41      1.35 o
   3   5  23        0.04       -0.07      0.94 o
  -1   6  23        0.25       -0.86      0.86 o
   0   6  23        0.40       -0.82      0.89 o
   1   6  23        0.81        2.38      1.55 o
   2   6  23        0.09       -0.93      1.24 o
  -1   7  23        2.13        1.13      1.04 o
   0   7  23        0.54        0.52      1.10 o
   1   7  23        1.13        0.62      1.55 o
   2   7  23        2.50        2.80      1.55 o
  -1  -2  24        2.76        2.37      1.01 o
   0  -2  24        0.12        0.04      0.85 o
   1  -2  24        0.05        0.20      0.90 o
  -1  -1  24        0.95        0.91      0.91 o
   0  -1  24       12.72       13.00      1.22 o
   1  -1  24        1.21        1.17      0.94 o
   2  -1  24        0.66        1.80      1.04 o
  -1   0  24        6.62        8.00      1.14 o
   0   0  24        2.25        2.14      0.95 o
   1   0  24        0.00        1.16      0.92 o
   2   0  24        8.99       11.86      1.42 o
  -1   1  24        0.30        0.85      0.86 o
   0   1  24       34.25       35.18      1.70 o
   1   1  24       20.81       16.49      1.92 o
   2   1  24       30.01       36.65      3.31 o
  -1   2  24        5.93        5.11      1.00 o
   0   2  24        5.42        6.70      1.01 o
   1   2  24        7.65        8.44      1.32 o
   2   2  24        8.91        9.36      1.40 o
  -1   3  24       33.16       39.77      1.78 o
   0   3  24        1.41        0.47      0.92 o
   1   3  24        0.81        1.02      1.06 o
   2   3  24        7.40        7.87      2.12 o
  -1   4  24        0.12       -0.15      0.95 o
   0   4  24        6.98        8.11      1.18 o
   1   4  24        8.05        8.54      1.28 o
   2   4  24        2.56        0.78      1.03 o
  -1   5  24        1.37        0.19      1.24 o
   0   5  24        3.15        1.63      1.13 o
   1   5  24        1.33        0.21      1.45 o
   2   5  24        1.23        0.31      1.45 o
   0   6  24        0.14       -1.06      1.06 o
   1   6  24        0.84       -1.14      1.45 o
   0   0  25       20.32       25.24      2.12 o
   1   0  25       52.18       67.32      3.94 o
   0   1  25        0.05        2.67      1.01 o
   1   1  25        0.59        0.27      1.16 o
   0   2  25        0.97        0.85      0.95 o
   1   2  25       18.67       16.77      2.54 o
   0   3  25        0.10       -0.14      1.06 o
   1   3  25        3.98        1.63      1.13 o
   0   4  25        0.31        0.52      1.13 o
   1   4  25        1.13       -0.10      1.55 o
 
